# Supplementary material for: From DNA-Encoded Library Screening to AM-9747: An MTA-Cooperative PRMT5 Inhibitor with Potent Oral In Vivo Efficacy
Source: J Med Chem. 2025 Mar 18;68(6):6534–57. doi: 10.1021/acs.jmedchem.4c03101 (PMC11956014; doi:10.1021/acs.jmedchem.4c03101)
Supplement: Supplementary file 2 — jm4c03101_si_002.csv [file jm4c03101_si_002.csv]

Compd	Smiles	MTase-Glo +MTA EC50 (nM)	MTase-Glo -MTA EC50 (nM)	HCT116-WT IC50 (nM)	HCT116 MTAP-del IC50 (nM)	MDCKII-MDR1 A-B (�cm/s)	MDCKII-MDR1 Efflux	MDCKII-BCRP A-B (�cm/s)	MDCKII-BCRPEfflux	Microsomal Clint Mouse (%LBF)	Microsomal Clint Human (%LBF)
6	O=S(N1CCCN(C(C2=CC=C(N=C(N)C=C3)C3=C2)=O)CC1)(C4=CC=C(C=C4)C(N)=O)=O	980	5500
AM-9959	O=C(C1=CC=C(N=C(N)C=C2)C2=C1)N(CC3=CC=C(C(N)=O)C=C3)CC4=CC=CC=C4F	130	1200			0.3	132	3.2	21
7	O=C(C1=CC=C(N=C(N)C=C2)C2=C1)N(CC3=CC=C(C(F)(F)F)C=C3)CC4=CC=CC=C4F	130	770	2700	7800	0.2	9	0.3	6	66	58
8	O=C(C1=CC=C(N=C(N)C=C2)C2=C1)N(CC3=CC=C(Br)C=C3)CC4=CC=CC=C4F	60	750	2500	11000	0.3	11	0.3	3	65	48
9	O=C(C1=CC=C(N=C(N)C=C2)C2=C1)N(CC3=NC=C(C(F)(F)F)C=C3)CC4=CC=CC=C4F	35	220	2700	5500	2	9	3	1	85	78
10	O=C(C1=CC=C(N=C(N)C=C2)C2=C1)N(CC3=CC=C(C(F)(F)F)C=C3)CC(C)C	150	1200			1	5	1	1	69	39
11	O=C(C1=CC=C(N=C(N)C(C)=C2)C2=C1)N(CC3=NC=C(C(F)(F)F)C=C3)CC(C)C	35	90	3200	7600	6	8	18	1	61	31
12	O=C(C1=CC=C(N=C(N)C=C2C)C2=C1)N(CC3=NC=C(C(F)(F)F)C=C3)CC(C)C	<35	76	320	1400					82
AM-9934	O=C(C1=CC=C(N=C(N)C(C)=C2)C2=C1)N(CC3=NC=C(C(F)(F)F)C=C3)CC(C)C	35	37	290	4300		1			63
13	O=C(C1=C(F)C=C(N=C(N)C(C)=C2)C2=C1)N(CC3=NC=C(C(F)(F)F)C=C3)CC(C)C			250	3900		4			47	48
14	O=C(C1=NC=C(N=C(N)C(C)=C2)C2=C1)N(CC3=NC=C(C(F)(F)F)C=C3)CC(C)C			850	5000		3			32	42
15	O=C(C1=CC=C(N=C(N)C(C)=C2)C2=C1)N(CC3=NC=C(C(F)(F)F)C=C3)CC(C(F)(F)F)C			1100	5000	6	4			34	27
16	O=C(C1=CC=C(N=C(N)C(C)=C2)C2=C1)N(CC3=NC=C(C(F)(F)F)C=C3)CC4=CC=CC=C4F			30	1400					90
17	O=C(C1=CC=C(N=C(N)C(C)=C2)C2=C1)N(CC3=NC=C(C(F)(F)F)C=C3)CC4=NC=CC=C4F			50	5000	13	3	21	1	92	82
18	O=C(C1=CC=C(N=C(N)C(C)=C2)C2=C1)N(CC3=NC=C(C(F)(F)F)C=C3)[C@H](C)C4=NC=CC=C4F			9	1200	9	1	10	1	89	83
19	O=C(C1=CC=C(N=C(N)C(C)=C2)C2=C1)N(CC3=NC=C(C(F)(F)F)C=C3)[C@@H](C)C4=NC=CC=C4F			320	5000	2	14			83	83
20	O=C(C1=CC=C(N=C(N)C(C)=C2)C2=C1)N(CC3=NC=C(C(F)(F)F)C=C3)CC4=NC=CC=N4			140	5000	60	6	12	1	29	16
AM-9747	O=C(C1=CC=C(N=C(N)C(C)=C2)C2=C1)N(CC3=NC=C(C(F)(F)F)C=C3)[C@H](C)C4=NC=CC=N4			9.5	710	8	5	26	1	41	48
21	O=C(C1=CC=C(N=C(N)C(C)=C2)C2=C1)N(CC3=NC=C(C(F)(F)F)C=C3)[C@@H](C)C4=NC=CC=N4			3100	5000					27	59
