# Supplementary material for: From DNA-Encoded Library Screening to AM-9747: An MTA-Cooperative PRMT5 Inhibitor with Potent Oral In Vivo Efficacy
Source: J Med Chem. 2025 Mar 18;68(6):6534–57. doi: 10.1021/acs.jmedchem.4c03101 (PMC11956014; doi:10.1021/acs.jmedchem.4c03101)
Supplement: Supplementary file 3 — jm4c03101_si_003.pdb [file jm4c03101_si_003.pdb]

ATOM      1  N   ARG A  13     -10.390 -68.957 -18.971  1.00 91.03           N  
ATOM      2  CA  ARG A  13     -10.291 -70.413 -18.928  1.00 90.42           C  
ATOM      3  C   ARG A  13     -11.644 -71.063 -19.189  1.00 89.44           C  
ATOM      4  O   ARG A  13     -12.663 -70.637 -18.633  1.00 87.42           O  
ATOM      5  CB  ARG A  13      -9.707 -70.903 -17.591  1.00 92.52           C  
ATOM      6  CG  ARG A  13      -9.120 -72.310 -17.676  1.00107.32           C  
ATOM      7  CD  ARG A  13      -8.603 -72.790 -16.337  1.00127.55           C  
ATOM      8  NE  ARG A  13      -8.418 -74.243 -16.311  1.00143.61           N  
ATOM      9  CZ  ARG A  13      -7.957 -74.926 -15.265  1.00161.81           C  
ATOM     10  NH1 ARG A  13      -7.619 -74.296 -14.146  1.00149.33           N1+
ATOM     11  NH2 ARG A  13      -7.824 -76.244 -15.333  1.00150.26           N  
ATOM     12  N   VAL A  14     -11.641 -72.107 -20.030  1.00 83.23           N  
ATOM     13  CA  VAL A  14     -12.857 -72.833 -20.393  1.00 79.75           C  
ATOM     14  C   VAL A  14     -13.097 -74.046 -19.499  1.00 78.15           C  
ATOM     15  O   VAL A  14     -12.137 -74.742 -19.132  1.00 78.78           O  
ATOM     16  CB  VAL A  14     -12.951 -73.180 -21.909  1.00 83.45           C  
ATOM     17  CG1 VAL A  14     -12.865 -71.930 -22.761  1.00 83.18           C  
ATOM     18  CG2 VAL A  14     -11.879 -74.177 -22.338  1.00 84.86           C  
ATOM     19  N   SER A  15     -14.377 -74.277 -19.129  1.00 68.59           N  
ATOM     20  CA  SER A  15     -14.774 -75.461 -18.377  1.00 66.26           C  
ATOM     21  C   SER A  15     -15.177 -76.475 -19.422  1.00 67.17           C  
ATOM     22  O   SER A  15     -16.076 -76.223 -20.222  1.00 66.84           O  
ATOM     23  CB  SER A  15     -15.912 -75.178 -17.414  1.00 67.82           C  
ATOM     24  OG  SER A  15     -15.951 -76.255 -16.493  1.00 75.63           O  
ATOM     25  N   SER A  16     -14.457 -77.579 -19.475  1.00 62.66           N  
ATOM     26  CA  SER A  16     -14.622 -78.596 -20.502  1.00 61.98           C  
ATOM     27  C   SER A  16     -14.831 -79.996 -20.011  1.00 63.26           C  
ATOM     28  O   SER A  16     -14.266 -80.395 -18.999  1.00 63.63           O  
ATOM     29  CB  SER A  16     -13.410 -78.594 -21.425  1.00 68.18           C  
ATOM     30  OG  SER A  16     -13.441 -77.472 -22.290  1.00 82.02           O  
ATOM     31  N   GLY A  17     -15.573 -80.759 -20.799  1.00 57.14           N  
ATOM     32  CA  GLY A  17     -15.830 -82.164 -20.545  1.00 55.50           C  
ATOM     33  C   GLY A  17     -15.529 -83.035 -21.737  1.00 57.88           C  
ATOM     34  O   GLY A  17     -15.551 -82.571 -22.878  1.00 55.57           O  
ATOM     35  N   ARG A  18     -15.213 -84.313 -21.463  1.00 56.35           N  
ATOM     36  CA  ARG A  18     -14.932 -85.327 -22.479  1.00 55.46           C  
ATOM     37  C   ARG A  18     -16.114 -86.264 -22.573  1.00 57.26           C  
ATOM     38  O   ARG A  18     -16.501 -86.861 -21.573  1.00 56.62           O  
ATOM     39  CB  ARG A  18     -13.653 -86.118 -22.143  1.00 53.02           C  
ATOM     40  CG  ARG A  18     -13.233 -87.116 -23.214  1.00 59.78           C  
ATOM     41  CD  ARG A  18     -12.860 -86.451 -24.533  1.00 66.67           C  
ATOM     42  NE  ARG A  18     -12.341 -87.414 -25.503  1.00 65.79           N  
ATOM     43  CZ  ARG A  18     -13.032 -87.885 -26.535  1.00 74.54           C  
ATOM     44  NH1 ARG A  18     -14.286 -87.496 -26.738  1.00 56.67           N1+
ATOM     45  NH2 ARG A  18     -12.477 -88.747 -27.372  1.00 63.58           N  
ATOM     46  N   ASP A  19     -16.709 -86.368 -23.757  1.00 54.50           N  
ATOM     47  CA  ASP A  19     -17.825 -87.283 -23.955  1.00 53.57           C  
ATOM     48  C   ASP A  19     -17.271 -88.603 -24.409  1.00 56.71           C  
ATOM     49  O   ASP A  19     -16.578 -88.653 -25.428  1.00 56.36           O  
ATOM     50  CB  ASP A  19     -18.834 -86.760 -24.980  1.00 54.58           C  
ATOM     51  CG  ASP A  19     -20.042 -87.670 -25.182  1.00 62.96           C  
ATOM     52  OD1 ASP A  19     -20.517 -88.250 -24.192  1.00 63.89           O  
ATOM     53  OD2 ASP A  19     -20.527 -87.773 -26.329  1.00 66.26           O1-
ATOM     54  N   LEU A  20     -17.519 -89.662 -23.628  1.00 52.09           N  
ATOM     55  CA  LEU A  20     -17.093 -91.009 -24.017  1.00 52.11           C  
ATOM     56  C   LEU A  20     -18.270 -91.967 -23.989  1.00 55.38           C  
ATOM     57  O   LEU A  20     -19.175 -91.806 -23.172  1.00 53.17           O  
ATOM     58  CB  LEU A  20     -15.918 -91.543 -23.163  1.00 52.49           C  
ATOM     59  CG  LEU A  20     -14.562 -90.821 -23.330  1.00 56.50           C  
ATOM     60  CD1 LEU A  20     -13.519 -91.390 -22.407  1.00 55.95           C  
ATOM     61  CD2 LEU A  20     -14.070 -90.847 -24.771  1.00 56.80           C  
ATOM     62  N   ASN A  21     -18.277 -92.933 -24.910  1.00 54.31           N  
ATOM     63  CA  ASN A  21     -19.281 -94.000 -24.951  1.00 54.49           C  
ATOM     64  C   ASN A  21     -18.632 -95.357 -24.611  1.00 59.61           C  
ATOM     65  O   ASN A  21     -19.323 -96.364 -24.466  1.00 60.29           O  
ATOM     66  CB  ASN A  21     -20.034 -94.031 -26.296  1.00 53.92           C  
ATOM     67  CG  ASN A  21     -21.545 -94.013 -26.113  1.00 70.92           C  
ATOM     68  OD1 ASN A  21     -22.074 -93.655 -25.044  1.00 56.62           O  
ATOM     69  ND2 ASN A  21     -22.278 -94.396 -27.151  1.00 58.27           N  
ATOM     70  N   CYS A  22     -17.298 -95.362 -24.447  1.00 55.70           N  
ATOM     71  CA  CYS A  22     -16.520 -96.552 -24.131  1.00 55.63           C  
ATOM     72  C   CYS A  22     -15.604 -96.236 -22.968  1.00 61.05           C  
ATOM     73  O   CYS A  22     -14.669 -95.435 -23.103  1.00 61.67           O  
ATOM     74  CB  CYS A  22     -15.750 -97.030 -25.357  1.00 55.99           C  
ATOM     75  SG  CYS A  22     -14.489 -98.282 -25.018  1.00 61.20           S  
ATOM     76  N   VAL A  23     -15.904 -96.853 -21.806  1.00 57.77           N  
ATOM     77  CA  VAL A  23     -15.184 -96.688 -20.536  1.00 57.41           C  
ATOM     78  C   VAL A  23     -14.878 -98.092 -19.945  1.00 62.28           C  
ATOM     79  O   VAL A  23     -15.650 -98.592 -19.117  1.00 62.86           O  
ATOM     80  CB  VAL A  23     -15.937 -95.738 -19.539  1.00 59.29           C  
ATOM     81  CG1 VAL A  23     -15.179 -95.610 -18.219  1.00 59.89           C  
ATOM     82  CG2 VAL A  23     -16.174 -94.358 -20.145  1.00 57.67           C  
ATOM     83  N   PRO A  24     -13.779 -98.758 -20.388  1.00 58.84           N  
ATOM     84  CA  PRO A  24     -13.473-100.112 -19.871  1.00 58.40           C  
ATOM     85  C   PRO A  24     -13.225-100.179 -18.364  1.00 61.27           C  
ATOM     86  O   PRO A  24     -13.690-101.116 -17.720  1.00 60.10           O  
ATOM     87  CB  PRO A  24     -12.238-100.546 -20.690  1.00 61.06           C  
ATOM     88  CG  PRO A  24     -12.263 -99.666 -21.915  1.00 65.07           C  
ATOM     89  CD  PRO A  24     -12.807 -98.352 -21.428  1.00 60.33           C  
ATOM     90  N   GLU A  25     -12.505 -99.187 -17.808  1.00 58.62           N  
ATOM     91  CA  GLU A  25     -12.195 -99.065 -16.379  1.00 58.67           C  
ATOM     92  C   GLU A  25     -12.300 -97.589 -15.985  1.00 61.78           C  
ATOM     93  O   GLU A  25     -11.511 -96.790 -16.492  1.00 60.25           O  
ATOM     94  CB  GLU A  25     -10.776 -99.605 -16.108  1.00 61.95           C  
ATOM     95  CG  GLU A  25     -10.671-100.458 -14.851  1.00 74.80           C  
ATOM     96  CD  GLU A  25     -10.257-101.897 -15.100  1.00108.43           C  
ATOM     97  OE1 GLU A  25      -9.182-102.117 -15.709  1.00104.21           O  
ATOM     98  OE2 GLU A  25     -10.995-102.809 -14.659  1.00108.18           O1-
ATOM     99  N   ILE A  26     -13.287 -97.206 -15.118  1.00 60.56           N  
ATOM    100  CA  ILE A  26     -13.506 -95.788 -14.704  1.00 60.27           C  
ATOM    101  C   ILE A  26     -12.280 -95.052 -14.194  1.00 64.92           C  
ATOM    102  O   ILE A  26     -11.991 -93.959 -14.676  1.00 64.04           O  
ATOM    103  CB  ILE A  26     -14.713 -95.462 -13.776  1.00 62.79           C  
ATOM    104  CG1 ILE A  26     -15.829 -96.500 -13.799  1.00 63.18           C  
ATOM    105  CG2 ILE A  26     -15.243 -94.037 -14.055  1.00 63.11           C  
ATOM    106  CD1 ILE A  26     -17.007 -96.133 -12.791  1.00 65.55           C  
ATOM    107  N   ALA A  27     -11.619 -95.597 -13.172  1.00 64.17           N  
ATOM    108  CA  ALA A  27     -10.461 -94.945 -12.569  1.00 65.93           C  
ATOM    109  C   ALA A  27      -9.364 -94.652 -13.586  1.00 69.12           C  
ATOM    110  O   ALA A  27      -8.846 -93.538 -13.584  1.00 67.83           O  
ATOM    111  CB  ALA A  27      -9.930 -95.761 -11.408  1.00 68.24           C  
ATOM    112  N   ASP A  28      -9.076 -95.609 -14.500  1.00 66.61           N  
ATOM    113  CA  ASP A  28      -8.098 -95.426 -15.584  1.00 67.18           C  
ATOM    114  C   ASP A  28      -8.577 -94.371 -16.594  1.00 68.70           C  
ATOM    115  O   ASP A  28      -7.809 -93.487 -16.965  1.00 68.71           O  
ATOM    116  CB  ASP A  28      -7.789 -96.761 -16.278  1.00 70.51           C  
ATOM    117  CG  ASP A  28      -7.046 -97.775 -15.404  1.00 84.90           C  
ATOM    118  OD1 ASP A  28      -6.824 -97.483 -14.196  1.00 82.67           O  
ATOM    119  OD2 ASP A  28      -6.692 -98.864 -15.928  1.00 94.65           O1-
ATOM    120  N   THR A  29      -9.871 -94.411 -16.950  1.00 63.33           N  
ATOM    121  CA  THR A  29     -10.500 -93.467 -17.868  1.00 61.85           C  
ATOM    122  C   THR A  29     -10.504 -92.018 -17.341  1.00 65.56           C  
ATOM    123  O   THR A  29     -10.082 -91.116 -18.068  1.00 64.55           O  
ATOM    124  CB  THR A  29     -11.844 -94.018 -18.365  1.00 62.71           C  
ATOM    125  OG1 THR A  29     -11.603 -95.243 -19.052  1.00 61.63           O  
ATOM    126  CG2 THR A  29     -12.546 -93.083 -19.315  1.00 57.08           C  
ATOM    127  N   LEU A  30     -10.963 -91.801 -16.095  1.00 63.20           N  
ATOM    128  CA  LEU A  30     -11.018 -90.472 -15.465  1.00 62.64           C  
ATOM    129  C   LEU A  30      -9.627 -89.847 -15.416  1.00 68.15           C  
ATOM    130  O   LEU A  30      -9.463 -88.702 -15.817  1.00 68.48           O  
ATOM    131  CB  LEU A  30     -11.593 -90.557 -14.038  1.00 62.30           C  
ATOM    132  CG  LEU A  30     -12.939 -89.906 -13.739  1.00 65.73           C  
ATOM    133  CD1 LEU A  30     -13.153 -89.820 -12.253  1.00 65.66           C  
ATOM    134  CD2 LEU A  30     -13.043 -88.496 -14.313  1.00 68.59           C  
ATOM    135  N   GLY A  31      -8.641 -90.616 -14.959  1.00 65.59           N  
ATOM    136  CA  GLY A  31      -7.249 -90.194 -14.881  1.00 66.61           C  
ATOM    137  C   GLY A  31      -6.710 -89.725 -16.217  1.00 71.05           C  
ATOM    138  O   GLY A  31      -6.170 -88.619 -16.307  1.00 71.62           O  
ATOM    139  N   ALA A  32      -6.892 -90.546 -17.274  1.00 66.77           N  
ATOM    140  CA  ALA A  32      -6.465 -90.200 -18.634  1.00 67.47           C  
ATOM    141  C   ALA A  32      -7.086 -88.868 -19.088  1.00 70.08           C  
ATOM    142  O   ALA A  32      -6.366 -87.975 -19.537  1.00 70.27           O  
ATOM    143  CB  ALA A  32      -6.853 -91.305 -19.601  1.00 68.43           C  
ATOM    144  N   VAL A  33      -8.417 -88.739 -18.915  1.00 64.44           N  
ATOM    145  CA  VAL A  33      -9.241 -87.585 -19.270  1.00 63.03           C  
ATOM    146  C   VAL A  33      -8.774 -86.318 -18.541  1.00 68.08           C  
ATOM    147  O   VAL A  33      -8.639 -85.273 -19.179  1.00 66.72           O  
ATOM    148  CB  VAL A  33     -10.757 -87.920 -19.061  1.00 64.14           C  
ATOM    149  CG1 VAL A  33     -11.604 -86.682 -18.834  1.00 61.86           C  
ATOM    150  CG2 VAL A  33     -11.299 -88.745 -20.228  1.00 63.60           C  
ATOM    151  N   ALA A  34      -8.510 -86.427 -17.221  1.00 66.65           N  
ATOM    152  CA  ALA A  34      -8.058 -85.318 -16.377  1.00 66.82           C  
ATOM    153  C   ALA A  34      -6.624 -84.890 -16.714  1.00 72.61           C  
ATOM    154  O   ALA A  34      -6.309 -83.700 -16.633  1.00 72.53           O  
ATOM    155  CB  ALA A  34      -8.175 -85.693 -14.915  1.00 67.38           C  
ATOM    156  N   LYS A  35      -5.772 -85.846 -17.131  1.00 70.52           N  
ATOM    157  CA  LYS A  35      -4.396 -85.559 -17.555  1.00 71.73           C  
ATOM    158  C   LYS A  35      -4.446 -84.683 -18.822  1.00 75.78           C  
ATOM    159  O   LYS A  35      -3.668 -83.734 -18.932  1.00 77.77           O  
ATOM    160  CB  LYS A  35      -3.609 -86.856 -17.786  1.00 74.97           C  
ATOM    161  CG  LYS A  35      -2.142 -86.660 -18.162  1.00 96.45           C  
ATOM    162  CD  LYS A  35      -1.242 -86.335 -16.970  1.00108.25           C  
ATOM    163  CE  LYS A  35       0.204 -86.193 -17.387  1.00119.06           C  
ATOM    164  NZ  LYS A  35       1.090 -85.884 -16.232  1.00127.05           N1+
ATOM    165  N   GLN A  36      -5.425 -84.955 -19.728  1.00 68.43           N  
ATOM    166  CA  GLN A  36      -5.672 -84.199 -20.963  1.00 66.36           C  
ATOM    167  C   GLN A  36      -6.180 -82.772 -20.667  1.00 69.33           C  
ATOM    168  O   GLN A  36      -6.156 -81.918 -21.547  1.00 69.59           O  
ATOM    169  CB  GLN A  36      -6.639 -84.953 -21.893  1.00 66.15           C  
ATOM    170  CG  GLN A  36      -6.057 -86.240 -22.492  1.00 66.24           C  
ATOM    171  CD  GLN A  36      -7.087 -87.144 -23.148  1.00 83.69           C  
ATOM    172  OE1 GLN A  36      -8.302 -87.063 -22.900  1.00 72.00           O  
ATOM    173  NE2 GLN A  36      -6.608 -88.079 -23.969  1.00 83.89           N  
ATOM    174  N   GLY A  37      -6.612 -82.519 -19.434  1.00 64.47           N  
ATOM    175  CA  GLY A  37      -7.063 -81.198 -19.020  1.00 62.52           C  
ATOM    176  C   GLY A  37      -8.557 -80.997 -18.937  1.00 64.03           C  
ATOM    177  O   GLY A  37      -8.995 -79.868 -18.714  1.00 64.15           O  
ATOM    178  N   PHE A  38      -9.357 -82.063 -19.095  1.00 58.81           N  
ATOM    179  CA  PHE A  38     -10.817 -81.946 -18.993  1.00 56.57           C  
ATOM    180  C   PHE A  38     -11.231 -81.852 -17.536  1.00 61.90           C  
ATOM    181  O   PHE A  38     -10.572 -82.419 -16.670  1.00 63.15           O  
ATOM    182  CB  PHE A  38     -11.526 -83.120 -19.689  1.00 57.40           C  
ATOM    183  CG  PHE A  38     -11.302 -83.212 -21.185  1.00 58.53           C  
ATOM    184  CD1 PHE A  38     -12.130 -82.532 -22.075  1.00 59.50           C  
ATOM    185  CD2 PHE A  38     -10.286 -84.011 -21.706  1.00 61.23           C  
ATOM    186  CE1 PHE A  38     -11.937 -82.640 -23.455  1.00 60.12           C  
ATOM    187  CE2 PHE A  38     -10.087 -84.112 -23.093  1.00 63.36           C  
ATOM    188  CZ  PHE A  38     -10.906 -83.418 -23.954  1.00 60.24           C  
ATOM    189  N   ASP A  39     -12.305 -81.115 -17.262  1.00 59.55           N  
ATOM    190  CA  ASP A  39     -12.840 -80.918 -15.910  1.00 59.14           C  
ATOM    191  C   ASP A  39     -13.837 -82.004 -15.534  1.00 61.21           C  
ATOM    192  O   ASP A  39     -14.030 -82.260 -14.338  1.00 60.92           O  
ATOM    193  CB  ASP A  39     -13.484 -79.528 -15.765  1.00 60.82           C  
ATOM    194  CG  ASP A  39     -12.533 -78.375 -16.013  1.00 79.78           C  
ATOM    195  OD1 ASP A  39     -11.405 -78.400 -15.462  1.00 83.29           O  
ATOM    196  OD2 ASP A  39     -12.906 -77.455 -16.761  1.00 89.14           O1-
ATOM    197  N   PHE A  40     -14.494 -82.622 -16.548  1.00 54.79           N  
ATOM    198  CA  PHE A  40     -15.468 -83.685 -16.296  1.00 52.06           C  
ATOM    199  C   PHE A  40     -15.546 -84.712 -17.411  1.00 56.60           C  
ATOM    200  O   PHE A  40     -15.037 -84.488 -18.507  1.00 56.92           O  
ATOM    201  CB  PHE A  40     -16.851 -83.117 -15.947  1.00 51.11           C  
ATOM    202  CG  PHE A  40     -17.551 -82.341 -17.032  1.00 50.27           C  
ATOM    203  CD1 PHE A  40     -17.332 -80.978 -17.187  1.00 52.36           C  
ATOM    204  CD2 PHE A  40     -18.489 -82.953 -17.853  1.00 51.99           C  
ATOM    205  CE1 PHE A  40     -17.996 -80.252 -18.188  1.00 53.06           C  
ATOM    206  CE2 PHE A  40     -19.170 -82.222 -18.841  1.00 54.53           C  
ATOM    207  CZ  PHE A  40     -18.925 -80.872 -18.993  1.00 52.21           C  
ATOM    208  N   LEU A  41     -16.176 -85.846 -17.111  1.00 52.93           N  
ATOM    209  CA  LEU A  41     -16.380 -86.943 -18.040  1.00 52.95           C  
ATOM    210  C   LEU A  41     -17.876 -87.244 -18.172  1.00 55.46           C  
ATOM    211  O   LEU A  41     -18.564 -87.399 -17.159  1.00 53.17           O  
ATOM    212  CB  LEU A  41     -15.599 -88.178 -17.552  1.00 53.77           C  
ATOM    213  CG  LEU A  41     -15.723 -89.506 -18.328  1.00 59.40           C  
ATOM    214  CD1 LEU A  41     -15.248 -89.380 -19.759  1.00 60.46           C  
ATOM    215  CD2 LEU A  41     -14.889 -90.578 -17.675  1.00 62.11           C  
ATOM    216  N   CYS A  42     -18.380 -87.263 -19.423  1.00 52.03           N  
ATOM    217  CA  CYS A  42     -19.742 -87.664 -19.763  1.00 50.85           C  
ATOM    218  C   CYS A  42     -19.601 -89.128 -20.137  1.00 52.78           C  
ATOM    219  O   CYS A  42     -18.844 -89.466 -21.045  1.00 51.98           O  
ATOM    220  CB  CYS A  42     -20.307 -86.844 -20.917  1.00 52.33           C  
ATOM    221  SG  CYS A  42     -20.332 -85.066 -20.608  1.00 56.81           S  
ATOM    222  N   MET A  43     -20.271 -90.004 -19.405  1.00 50.55           N  
ATOM    223  CA  MET A  43     -20.127 -91.434 -19.626  1.00 51.44           C  
ATOM    224  C   MET A  43     -21.406 -92.221 -19.360  1.00 53.53           C  
ATOM    225  O   MET A  43     -22.269 -91.750 -18.616  1.00 50.66           O  
ATOM    226  CB  MET A  43     -18.981 -91.967 -18.746  1.00 55.40           C  
ATOM    227  CG  MET A  43     -19.265 -91.891 -17.246  1.00 59.28           C  
ATOM    228  SD  MET A  43     -18.040 -92.805 -16.297  1.00 66.00           S  
ATOM    229  CE  MET A  43     -18.463 -94.540 -16.789  1.00 64.02           C  
ATOM    230  N   PRO A  44     -21.528 -93.444 -19.931  1.00 51.09           N  
ATOM    231  CA  PRO A  44     -22.694 -94.289 -19.617  1.00 50.78           C  
ATOM    232  C   PRO A  44     -22.591 -94.828 -18.183  1.00 55.43           C  
ATOM    233  O   PRO A  44     -21.486 -95.125 -17.726  1.00 55.50           O  
ATOM    234  CB  PRO A  44     -22.567 -95.457 -20.606  1.00 53.02           C  
ATOM    235  CG  PRO A  44     -21.475 -95.083 -21.548  1.00 57.70           C  
ATOM    236  CD  PRO A  44     -20.591 -94.144 -20.831  1.00 53.27           C  
ATOM    237  N   VAL A  45     -23.732 -94.947 -17.478  1.00 51.66           N  
ATOM    238  CA  VAL A  45     -23.759 -95.502 -16.117  1.00 52.65           C  
ATOM    239  C   VAL A  45     -24.053 -97.014 -16.097  1.00 53.98           C  
ATOM    240  O   VAL A  45     -23.813 -97.678 -15.095  1.00 54.12           O  
ATOM    241  CB  VAL A  45     -24.550 -94.677 -15.062  1.00 56.58           C  
ATOM    242  CG1 VAL A  45     -23.740 -93.465 -14.621  1.00 56.23           C  
ATOM    243  CG2 VAL A  45     -25.925 -94.255 -15.588  1.00 55.98           C  
ATOM    244  N   PHE A  46     -24.596 -97.525 -17.209  1.00 49.22           N  
ATOM    245  CA  PHE A  46     -24.845 -98.934 -17.512  1.00 49.72           C  
ATOM    246  C   PHE A  46     -24.153 -99.076 -18.842  1.00 53.64           C  
ATOM    247  O   PHE A  46     -23.992 -98.063 -19.520  1.00 55.38           O  
ATOM    248  CB  PHE A  46     -26.351 -99.233 -17.646  1.00 51.13           C  
ATOM    249  CG  PHE A  46     -27.099 -99.210 -16.332  1.00 52.18           C  
ATOM    250  CD1 PHE A  46     -27.393 -97.999 -15.694  1.00 52.60           C  
ATOM    251  CD2 PHE A  46     -27.504-100.393 -15.723  1.00 54.52           C  
ATOM    252  CE1 PHE A  46     -28.032 -97.976 -14.457  1.00 52.87           C  
ATOM    253  CE2 PHE A  46     -28.178-100.368 -14.492  1.00 56.71           C  
ATOM    254  CZ  PHE A  46     -28.429 -99.159 -13.861  1.00 53.54           C  
ATOM    255  N   HIS A  47     -23.682-100.266 -19.211  1.00 49.32           N  
ATOM    256  CA  HIS A  47     -23.013-100.432 -20.509  1.00 48.27           C  
ATOM    257  C   HIS A  47     -24.003-100.060 -21.627  1.00 50.69           C  
ATOM    258  O   HIS A  47     -25.131-100.543 -21.598  1.00 49.87           O  
ATOM    259  CB  HIS A  47     -22.474-101.860 -20.696  1.00 49.22           C  
ATOM    260  CG  HIS A  47     -21.559-102.014 -21.876  1.00 52.73           C  
ATOM    261  ND1 HIS A  47     -22.027-101.892 -23.186  1.00 54.05           N  
ATOM    262  CD2 HIS A  47     -20.236-102.294 -21.908  1.00 54.33           C  
ATOM    263  CE1 HIS A  47     -20.968-102.067 -23.959  1.00 53.87           C  
ATOM    264  NE2 HIS A  47     -19.870-102.334 -23.233  1.00 54.67           N  
ATOM    265  N   PRO A  48     -23.616 -99.191 -22.595  1.00 47.53           N  
ATOM    266  CA  PRO A  48     -24.579 -98.760 -23.643  1.00 46.42           C  
ATOM    267  C   PRO A  48     -25.247 -99.840 -24.519  1.00 49.68           C  
ATOM    268  O   PRO A  48     -26.324 -99.602 -25.077  1.00 46.92           O  
ATOM    269  CB  PRO A  48     -23.807 -97.704 -24.445  1.00 47.79           C  
ATOM    270  CG  PRO A  48     -22.397 -97.849 -24.063  1.00 53.13           C  
ATOM    271  CD  PRO A  48     -22.318 -98.493 -22.725  1.00 49.03           C  
ATOM    272  N   ARG A  49     -24.639-101.036 -24.587  1.00 47.29           N  
ATOM    273  CA  ARG A  49     -25.145-102.191 -25.313  1.00 48.01           C  
ATOM    274  C   ARG A  49     -25.840-103.204 -24.376  1.00 54.48           C  
ATOM    275  O   ARG A  49     -26.430-104.160 -24.861  1.00 55.66           O  
ATOM    276  CB  ARG A  49     -24.007-102.880 -26.096  1.00 47.77           C  
ATOM    277  CG  ARG A  49     -23.554-102.113 -27.353  1.00 54.38           C  
ATOM    278  CD  ARG A  49     -22.688-102.987 -28.278  1.00 61.07           C  
ATOM    279  NE  ARG A  49     -21.430-103.377 -27.633  1.00 58.70           N  
ATOM    280  CZ  ARG A  49     -21.124-104.603 -27.222  1.00 65.42           C  
ATOM    281  NH1 ARG A  49     -19.972-104.832 -26.604  1.00 49.45           N1+
ATOM    282  NH2 ARG A  49     -21.961-105.616 -27.440  1.00 48.93           N  
ATOM    283  N   PHE A  50     -25.801-103.000 -23.056  1.00 51.85           N  
ATOM    284  CA  PHE A  50     -26.427-103.933 -22.106  1.00 52.25           C  
ATOM    285  C   PHE A  50     -27.954-103.740 -21.978  1.00 55.42           C  
ATOM    286  O   PHE A  50     -28.444-103.215 -20.981  1.00 56.75           O  
ATOM    287  CB  PHE A  50     -25.722-103.844 -20.751  1.00 54.11           C  
ATOM    288  CG  PHE A  50     -26.010-104.953 -19.765  1.00 56.74           C  
ATOM    289  CD1 PHE A  50     -25.726-106.281 -20.080  1.00 61.48           C  
ATOM    290  CD2 PHE A  50     -26.463-104.663 -18.483  1.00 57.47           C  
ATOM    291  CE1 PHE A  50     -25.893-107.293 -19.130  1.00 62.73           C  
ATOM    292  CE2 PHE A  50     -26.688-105.684 -17.559  1.00 60.92           C  
ATOM    293  CZ  PHE A  50     -26.366-106.985 -17.877  1.00 60.19           C  
ATOM    294  N   LYS A  51     -28.694-104.152 -23.007  1.00 50.58           N  
ATOM    295  CA  LYS A  51     -30.150-104.050 -23.064  1.00 48.46           C  
ATOM    296  C   LYS A  51     -30.736-105.004 -22.014  1.00 52.52           C  
ATOM    297  O   LYS A  51     -30.293-106.159 -21.882  1.00 51.02           O  
ATOM    298  CB  LYS A  51     -30.622-104.394 -24.473  1.00 50.26           C  
ATOM    299  CG  LYS A  51     -32.026-103.956 -24.838  1.00 63.58           C  
ATOM    300  CD  LYS A  51     -32.117-103.965 -26.368  1.00 74.72           C  
ATOM    301  CE  LYS A  51     -33.477-103.620 -26.909  1.00 91.07           C  
ATOM    302  NZ  LYS A  51     -33.529-103.783 -28.394  1.00101.85           N1+
ATOM    303  N   ARG A  52     -31.671-104.472 -21.214  1.00 48.50           N  
ATOM    304  CA  ARG A  52     -32.302-105.166 -20.105  1.00 48.43           C  
ATOM    305  C   ARG A  52     -33.782-105.311 -20.356  1.00 53.84           C  
ATOM    306  O   ARG A  52     -34.403-104.421 -20.915  1.00 52.53           O  
ATOM    307  CB  ARG A  52     -32.019-104.414 -18.768  1.00 44.93           C  
ATOM    308  CG  ARG A  52     -30.509-104.342 -18.505  1.00 49.88           C  
ATOM    309  CD  ARG A  52     -30.067-103.510 -17.340  1.00 49.14           C  
ATOM    310  NE  ARG A  52     -30.543-102.119 -17.391  1.00 53.68           N  
ATOM    311  CZ  ARG A  52     -29.961-101.128 -18.062  1.00 61.11           C  
ATOM    312  NH1 ARG A  52     -30.423 -99.892 -17.956  1.00 48.10           N1+
ATOM    313  NH2 ARG A  52     -28.918-101.369 -18.853  1.00 47.74           N  
ATOM    314  N   GLU A  53     -34.331-106.438 -19.934  1.00 53.91           N  
ATOM    315  CA  GLU A  53     -35.735-106.818 -20.048  1.00 54.59           C  
ATOM    316  C   GLU A  53     -36.364-106.698 -18.655  1.00 59.06           C  
ATOM    317  O   GLU A  53     -35.755-107.110 -17.668  1.00 60.12           O  
ATOM    318  CB  GLU A  53     -35.841-108.273 -20.565  1.00 56.55           C  
ATOM    319  CG  GLU A  53     -37.262-108.764 -20.781  1.00 60.28           C  
ATOM    320  CD  GLU A  53     -38.056-107.979 -21.806  1.00 77.14           C  
ATOM    321  OE1 GLU A  53     -37.467-107.574 -22.834  1.00 88.16           O  
ATOM    322  OE2 GLU A  53     -39.263-107.744 -21.570  1.00 67.37           O1-
ATOM    323  N   PHE A  54     -37.589-106.168 -18.592  1.00 53.62           N  
ATOM    324  CA  PHE A  54     -38.300-105.929 -17.349  1.00 52.64           C  
ATOM    325  C   PHE A  54     -39.614-106.697 -17.226  1.00 64.19           C  
ATOM    326  O   PHE A  54     -40.129-106.832 -16.112  1.00 65.37           O  
ATOM    327  CB  PHE A  54     -38.550-104.424 -17.216  1.00 51.23           C  
ATOM    328  CG  PHE A  54     -37.278-103.622 -17.077  1.00 50.56           C  
ATOM    329  CD1 PHE A  54     -36.593-103.170 -18.201  1.00 52.36           C  
ATOM    330  CD2 PHE A  54     -36.753-103.333 -15.824  1.00 50.44           C  
ATOM    331  CE1 PHE A  54     -35.387-102.471 -18.070  1.00 52.75           C  
ATOM    332  CE2 PHE A  54     -35.567-102.597 -15.694  1.00 52.69           C  
ATOM    333  CZ  PHE A  54     -34.896-102.166 -16.815  1.00 50.78           C  
ATOM    334  N   ILE A  55     -40.162-107.186 -18.352  1.00 64.66           N  
ATOM    335  CA  ILE A  55     -41.465-107.853 -18.382  1.00 66.71           C  
ATOM    336  C   ILE A  55     -41.396-109.351 -18.710  1.00 73.15           C  
ATOM    337  O   ILE A  55     -42.044-110.151 -18.027  1.00 75.35           O  
ATOM    338  CB  ILE A  55     -42.444-107.079 -19.328  1.00 70.36           C  
ATOM    339  CG1 ILE A  55     -42.556-105.574 -18.957  1.00 70.35           C  
ATOM    340  CG2 ILE A  55     -43.833-107.712 -19.355  1.00 72.57           C  
ATOM    341  CD1 ILE A  55     -41.876-104.567 -20.003  1.00 74.38           C  
ATOM    342  N   GLN A  56     -40.651-109.727 -19.770  1.00 68.58           N  
ATOM    343  CA  GLN A  56     -40.583-111.110 -20.247  1.00 68.72           C  
ATOM    344  C   GLN A  56     -39.547-112.009 -19.624  1.00 71.13           C  
ATOM    345  O   GLN A  56     -38.361-111.692 -19.619  1.00 69.16           O  
ATOM    346  CB  GLN A  56     -40.458-111.170 -21.779  1.00 70.36           C  
ATOM    347  CG  GLN A  56     -41.720-110.778 -22.534  1.00 93.96           C  
ATOM    348  CD  GLN A  56     -42.750-111.876 -22.556  1.00124.33           C  
ATOM    349  OE1 GLN A  56     -43.601-111.986 -21.665  1.00119.88           O  
ATOM    350  NE2 GLN A  56     -42.710-112.696 -23.596  1.00124.07           N  
ATOM    351  N   GLU A  57     -39.995-113.180 -19.160  1.00 69.30           N  
ATOM    352  CA  GLU A  57     -39.109-114.228 -18.663  1.00 70.15           C  
ATOM    353  C   GLU A  57     -38.613-114.933 -19.956  1.00 71.69           C  
ATOM    354  O   GLU A  57     -39.346-114.913 -20.944  1.00 72.44           O  
ATOM    355  CB  GLU A  57     -39.878-115.225 -17.766  1.00 73.23           C  
ATOM    356  CG  GLU A  57     -40.213-114.693 -16.380  1.00 87.45           C  
ATOM    357  CD  GLU A  57     -40.479-115.738 -15.309  1.00122.58           C  
ATOM    358  OE1 GLU A  57     -41.555-115.669 -14.671  1.00127.03           O  
ATOM    359  OE2 GLU A  57     -39.596-116.595 -15.072  1.00120.70           O1-
ATOM    360  N   PRO A  58     -37.391-115.505 -20.041  1.00 65.29           N  
ATOM    361  CA  PRO A  58     -36.370-115.668 -18.993  1.00 64.13           C  
ATOM    362  C   PRO A  58     -35.463-114.459 -18.763  1.00 65.44           C  
ATOM    363  O   PRO A  58     -34.932-114.329 -17.661  1.00 65.83           O  
ATOM    364  CB  PRO A  58     -35.592-116.890 -19.487  1.00 66.66           C  
ATOM    365  CG  PRO A  58     -35.627-116.754 -20.978  1.00 70.62           C  
ATOM    366  CD  PRO A  58     -36.979-116.175 -21.296  1.00 65.86           C  
ATOM    367  N   ALA A  59     -35.278-113.590 -19.792  1.00 59.10           N  
ATOM    368  CA  ALA A  59     -34.397-112.425 -19.741  1.00 57.72           C  
ATOM    369  C   ALA A  59     -34.652-111.442 -18.606  1.00 61.68           C  
ATOM    370  O   ALA A  59     -33.669-110.873 -18.121  1.00 61.17           O  
ATOM    371  CB  ALA A  59     -34.334-111.707 -21.084  1.00 57.82           C  
ATOM    372  N   LYS A  60     -35.921-111.281 -18.115  1.00 58.47           N  
ATOM    373  CA  LYS A  60     -36.142-110.356 -16.977  1.00 58.47           C  
ATOM    374  C   LYS A  60     -35.405-110.802 -15.707  1.00 63.93           C  
ATOM    375  O   LYS A  60     -35.025-109.957 -14.887  1.00 62.51           O  
ATOM    376  CB  LYS A  60     -37.630-110.028 -16.698  1.00 60.06           C  
ATOM    377  CG  LYS A  60     -38.447-111.114 -16.001  1.00 70.29           C  
ATOM    378  CD  LYS A  60     -39.768-110.556 -15.486  1.00 77.11           C  
ATOM    379  CE  LYS A  60     -39.813-110.538 -13.977  1.00 91.73           C  
ATOM    380  NZ  LYS A  60     -40.861-109.615 -13.459  1.00100.85           N1+
ATOM    381  N   ASN A  61     -35.157-112.123 -15.593  1.00 61.92           N  
ATOM    382  CA  ASN A  61     -34.493-112.721 -14.441  1.00 62.70           C  
ATOM    383  C   ASN A  61     -32.977-112.861 -14.583  1.00 64.36           C  
ATOM    384  O   ASN A  61     -32.367-113.595 -13.812  1.00 64.24           O  
ATOM    385  CB  ASN A  61     -35.185-114.038 -14.041  1.00 66.29           C  
ATOM    386  CG  ASN A  61     -36.661-113.876 -13.756  1.00 86.02           C  
ATOM    387  OD1 ASN A  61     -37.092-112.949 -13.059  1.00 72.16           O  
ATOM    388  ND2 ASN A  61     -37.473-114.749 -14.333  1.00 83.17           N  
ATOM    389  N   ARG A  62     -32.364-112.100 -15.514  1.00 59.97           N  
ATOM    390  CA  ARG A  62     -30.912-112.068 -15.734  1.00 60.13           C  
ATOM    391  C   ARG A  62     -30.162-111.783 -14.419  1.00 65.61           C  
ATOM    392  O   ARG A  62     -30.438-110.785 -13.759  1.00 64.63           O  
ATOM    393  CB  ARG A  62     -30.536-111.019 -16.798  1.00 57.16           C  
ATOM    394  CG  ARG A  62     -29.024-110.716 -16.884  1.00 59.94           C  
ATOM    395  CD  ARG A  62     -28.703-109.619 -17.880  1.00 54.67           C  
ATOM    396  NE  ARG A  62     -29.402-109.857 -19.138  1.00 53.80           N  
ATOM    397  CZ  ARG A  62     -29.761-108.917 -19.999  1.00 62.93           C  
ATOM    398  NH1 ARG A  62     -29.447-107.648 -19.776  1.00 51.35           N1+
ATOM    399  NH2 ARG A  62     -30.433-109.238 -21.093  1.00 53.14           N  
ATOM    400  N   PRO A  63     -29.200-112.640 -14.043  1.00 65.61           N  
ATOM    401  CA  PRO A  63     -28.478-112.415 -12.784  1.00 66.35           C  
ATOM    402  C   PRO A  63     -27.344-111.381 -12.849  1.00 73.23           C  
ATOM    403  O   PRO A  63     -27.306-110.530 -13.743  1.00 71.14           O  
ATOM    404  CB  PRO A  63     -27.943-113.811 -12.451  1.00 68.42           C  
ATOM    405  CG  PRO A  63     -27.748-114.455 -13.765  1.00 72.74           C  
ATOM    406  CD  PRO A  63     -28.763-113.888 -14.706  1.00 67.31           C  
ATOM    407  N   GLY A  64     -26.423-111.515 -11.873  1.00 72.67           N  
ATOM    408  CA  GLY A  64     -25.197-110.752 -11.661  1.00 70.16           C  
ATOM    409  C   GLY A  64     -25.508-109.313 -11.437  1.00 68.40           C  
ATOM    410  O   GLY A  64     -26.688-108.957 -11.499  1.00 67.86           O  
ATOM    411  N   PRO A  65     -24.490-108.445 -11.216  1.00 62.48           N  
ATOM    412  CA  PRO A  65     -24.796-106.999 -11.064  1.00 60.05           C  
ATOM    413  C   PRO A  65     -25.283-106.372 -12.393  1.00 62.18           C  
ATOM    414  O   PRO A  65     -24.869-106.822 -13.454  1.00 62.54           O  
ATOM    415  CB  PRO A  65     -23.484-106.400 -10.542  1.00 61.51           C  
ATOM    416  CG  PRO A  65     -22.426-107.344 -10.985  1.00 67.29           C  
ATOM    417  CD  PRO A  65     -23.040-108.721 -11.123  1.00 63.89           C  
ATOM    418  N   GLN A  66     -26.196-105.380 -12.347  1.00 56.86           N  
ATOM    419  CA  GLN A  66     -26.727-104.742 -13.573  1.00 54.97           C  
ATOM    420  C   GLN A  66     -25.761-103.694 -14.147  1.00 54.96           C  
ATOM    421  O   GLN A  66     -25.824-103.355 -15.329  1.00 52.35           O  
ATOM    422  CB  GLN A  66     -28.146-104.165 -13.350  1.00 54.43           C  
ATOM    423  CG  GLN A  66     -29.189-105.222 -12.940  1.00 53.08           C  
ATOM    424  CD  GLN A  66     -29.239-106.437 -13.856  1.00 70.67           C  
ATOM    425  OE1 GLN A  66     -29.237-106.321 -15.085  1.00 60.92           O  
ATOM    426  NE2 GLN A  66     -29.307-107.640 -13.272  1.00 62.27           N  
ATOM    427  N   THR A  67     -24.839-103.221 -13.298  1.00 50.15           N  
ATOM    428  CA  THR A  67     -23.798-102.278 -13.668  1.00 49.77           C  
ATOM    429  C   THR A  67     -22.618-102.361 -12.709  1.00 55.66           C  
ATOM    430  O   THR A  67     -22.552-103.267 -11.868  1.00 54.72           O  
ATOM    431  CB  THR A  67     -24.341-100.864 -13.925  1.00 53.03           C  
ATOM    432  OG1 THR A  67     -23.261-100.080 -14.420  1.00 55.32           O  
ATOM    433  CG2 THR A  67     -24.965-100.216 -12.682  1.00 45.91           C  
ATOM    434  N   ARG A  68     -21.660-101.449 -12.878  1.00 53.96           N  
ATOM    435  CA  ARG A  68     -20.474-101.408 -12.037  1.00 55.09           C  
ATOM    436  C   ARG A  68     -20.796-100.682 -10.730  1.00 57.29           C  
ATOM    437  O   ARG A  68     -21.838-100.025 -10.621  1.00 54.95           O  
ATOM    438  CB  ARG A  68     -19.277-100.804 -12.782  1.00 56.92           C  
ATOM    439  CG  ARG A  68     -19.656 -99.650 -13.676  1.00 65.40           C  
ATOM    440  CD  ARG A  68     -18.463 -98.836 -14.107  1.00 71.87           C  
ATOM    441  NE  ARG A  68     -17.426 -99.597 -14.804  1.00 60.20           N  
ATOM    442  CZ  ARG A  68     -16.982 -99.325 -16.028  1.00 63.62           C  
ATOM    443  NH1 ARG A  68     -16.008-100.046 -16.562  1.00 57.16           N1+
ATOM    444  NH2 ARG A  68     -17.500 -98.325 -16.722  1.00 48.47           N  
ATOM    445  N   SER A  69     -19.926-100.860  -9.718  1.00 54.19           N  
ATOM    446  CA  SER A  69     -20.126-100.330  -8.371  1.00 52.15           C  
ATOM    447  C   SER A  69     -19.869 -98.851  -8.210  1.00 53.68           C  
ATOM    448  O   SER A  69     -18.949 -98.302  -8.829  1.00 51.54           O  
ATOM    449  CB  SER A  69     -19.257-101.092  -7.384  1.00 54.02           C  
ATOM    450  OG  SER A  69     -19.570-100.737  -6.052  1.00 59.17           O  
ATOM    451  N   ASP A  70     -20.645 -98.233  -7.294  1.00 50.77           N  
ATOM    452  CA  ASP A  70     -20.523 -96.845  -6.831  1.00 50.60           C  
ATOM    453  C   ASP A  70     -19.230 -96.704  -5.998  1.00 54.56           C  
ATOM    454  O   ASP A  70     -18.726 -95.599  -5.821  1.00 54.76           O  
ATOM    455  CB  ASP A  70     -21.749 -96.436  -5.976  1.00 51.83           C  
ATOM    456  CG  ASP A  70     -22.091 -97.340  -4.801  1.00 62.92           C  
ATOM    457  OD1 ASP A  70     -21.678 -98.515  -4.816  1.00 64.30           O  
ATOM    458  OD2 ASP A  70     -22.803 -96.872  -3.876  1.00 65.47           O1-
ATOM    459  N   LEU A  71     -18.689 -97.825  -5.524  1.00 50.97           N  
ATOM    460  CA  LEU A  71     -17.465 -97.866  -4.745  1.00 52.62           C  
ATOM    461  C   LEU A  71     -16.213 -97.664  -5.590  1.00 59.71           C  
ATOM    462  O   LEU A  71     -15.129 -97.532  -5.021  1.00 60.82           O  
ATOM    463  CB  LEU A  71     -17.368 -99.179  -3.932  1.00 53.38           C  
ATOM    464  CG  LEU A  71     -18.414 -99.413  -2.834  1.00 56.58           C  
ATOM    465  CD1 LEU A  71     -18.199-100.763  -2.191  1.00 58.33           C  
ATOM    466  CD2 LEU A  71     -18.364 -98.342  -1.774  1.00 55.13           C  
ATOM    467  N   LEU A  72     -16.353 -97.621  -6.936  1.00 56.96           N  
ATOM    468  CA  LEU A  72     -15.231 -97.422  -7.869  1.00 56.32           C  
ATOM    469  C   LEU A  72     -14.654 -96.017  -7.837  1.00 59.55           C  
ATOM    470  O   LEU A  72     -13.484 -95.826  -8.193  1.00 60.33           O  
ATOM    471  CB  LEU A  72     -15.598 -97.837  -9.293  1.00 55.29           C  
ATOM    472  CG  LEU A  72     -15.786 -99.347  -9.489  1.00 59.50           C  
ATOM    473  CD1 LEU A  72     -16.324 -99.649 -10.855  1.00 58.66           C  
ATOM    474  CD2 LEU A  72     -14.518-100.110  -9.228  1.00 59.51           C  
ATOM    475  N   LEU A  73     -15.457 -95.047  -7.367  1.00 54.06           N  
ATOM    476  CA  LEU A  73     -15.073 -93.642  -7.225  1.00 53.53           C  
ATOM    477  C   LEU A  73     -15.507 -93.099  -5.864  1.00 57.95           C  
ATOM    478  O   LEU A  73     -16.474 -93.597  -5.272  1.00 56.60           O  
ATOM    479  CB  LEU A  73     -15.709 -92.754  -8.332  1.00 52.20           C  
ATOM    480  CG  LEU A  73     -15.411 -93.063  -9.813  1.00 55.83           C  
ATOM    481  CD1 LEU A  73     -16.237 -92.163 -10.716  1.00 54.24           C  
ATOM    482  CD2 LEU A  73     -13.929 -92.905 -10.148  1.00 55.17           C  
ATOM    483  N   SER A  74     -14.816 -92.035  -5.391  1.00 55.61           N  
ATOM    484  CA  SER A  74     -15.176 -91.330  -4.156  1.00 54.77           C  
ATOM    485  C   SER A  74     -16.471 -90.557  -4.459  1.00 58.08           C  
ATOM    486  O   SER A  74     -16.712 -90.196  -5.614  1.00 57.15           O  
ATOM    487  CB  SER A  74     -14.086 -90.326  -3.783  1.00 57.33           C  
ATOM    488  OG  SER A  74     -14.114 -89.183  -4.628  1.00 60.40           O  
ATOM    489  N   GLY A  75     -17.251 -90.281  -3.421  1.00 55.01           N  
ATOM    490  CA  GLY A  75     -18.495 -89.528  -3.517  1.00 53.45           C  
ATOM    491  C   GLY A  75     -18.296 -88.147  -4.100  1.00 57.38           C  
ATOM    492  O   GLY A  75     -19.157 -87.664  -4.841  1.00 57.22           O  
ATOM    493  N   ARG A  76     -17.143 -87.516  -3.802  1.00 55.07           N  
ATOM    494  CA  ARG A  76     -16.804 -86.190  -4.344  1.00 55.60           C  
ATOM    495  C   ARG A  76     -16.675 -86.254  -5.889  1.00 58.70           C  
ATOM    496  O   ARG A  76     -17.217 -85.391  -6.576  1.00 57.32           O  
ATOM    497  CB  ARG A  76     -15.526 -85.621  -3.680  1.00 58.78           C  
ATOM    498  CG  ARG A  76     -15.053 -84.287  -4.288  1.00 75.97           C  
ATOM    499  CD  ARG A  76     -14.275 -83.401  -3.330  1.00 98.55           C  
ATOM    500  NE  ARG A  76     -13.559 -82.324  -4.029  1.00115.87           N  
ATOM    501  CZ  ARG A  76     -14.090 -81.150  -4.373  1.00130.11           C  
ATOM    502  NH1 ARG A  76     -15.366 -80.881  -4.103  1.00110.48           N1+
ATOM    503  NH2 ARG A  76     -13.354 -80.241  -5.003  1.00117.53           N  
ATOM    504  N   ASP A  77     -16.002 -87.307  -6.408  1.00 54.35           N  
ATOM    505  CA  ASP A  77     -15.810 -87.553  -7.831  1.00 53.63           C  
ATOM    506  C   ASP A  77     -17.109 -87.779  -8.581  1.00 55.94           C  
ATOM    507  O   ASP A  77     -17.296 -87.155  -9.634  1.00 54.56           O  
ATOM    508  CB  ASP A  77     -14.767 -88.649  -8.082  1.00 56.43           C  
ATOM    509  CG  ASP A  77     -13.362 -88.257  -7.637  1.00 68.13           C  
ATOM    510  OD1 ASP A  77     -13.168 -87.079  -7.213  1.00 68.94           O  
ATOM    511  OD2 ASP A  77     -12.456 -89.122  -7.699  1.00 72.25           O1-
ATOM    512  N   TRP A  78     -18.043 -88.594  -8.017  1.00 51.75           N  
ATOM    513  CA  TRP A  78     -19.376 -88.779  -8.615  1.00 48.93           C  
ATOM    514  C   TRP A  78     -20.075 -87.449  -8.687  1.00 50.88           C  
ATOM    515  O   TRP A  78     -20.598 -87.120  -9.752  1.00 50.17           O  
ATOM    516  CB  TRP A  78     -20.263 -89.782  -7.851  1.00 46.71           C  
ATOM    517  CG  TRP A  78     -19.795 -91.211  -7.901  1.00 48.48           C  
ATOM    518  CD1 TRP A  78     -19.389 -91.969  -6.848  1.00 52.19           C  
ATOM    519  CD2 TRP A  78     -19.727 -92.065  -9.060  1.00 48.53           C  
ATOM    520  NE1 TRP A  78     -19.079 -93.242  -7.270  1.00 52.77           N  
ATOM    521  CE2 TRP A  78     -19.293 -93.334  -8.621  1.00 53.24           C  
ATOM    522  CE3 TRP A  78     -20.029 -91.889 -10.429  1.00 48.91           C  
ATOM    523  CZ2 TRP A  78     -19.096 -94.406  -9.501  1.00 52.66           C  
ATOM    524  CZ3 TRP A  78     -19.866 -92.960 -11.294  1.00 50.26           C  
ATOM    525  CH2 TRP A  78     -19.423 -94.205 -10.828  1.00 51.80           C  
ATOM    526  N   ASN A  79     -20.046 -86.651  -7.581  1.00 47.18           N  
ATOM    527  CA  ASN A  79     -20.711 -85.338  -7.517  1.00 45.72           C  
ATOM    528  C   ASN A  79     -20.148 -84.259  -8.430  1.00 48.93           C  
ATOM    529  O   ASN A  79     -20.847 -83.295  -8.741  1.00 48.39           O  
ATOM    530  CB  ASN A  79     -20.657 -84.774  -6.093  1.00 48.94           C  
ATOM    531  CG  ASN A  79     -21.384 -85.531  -5.028  1.00 66.54           C  
ATOM    532  OD1 ASN A  79     -21.060 -85.390  -3.857  1.00 64.01           O  
ATOM    533  ND2 ASN A  79     -22.375 -86.332  -5.380  1.00 60.01           N  
ATOM    534  N   THR A  80     -18.861 -84.347  -8.763  1.00 46.40           N  
ATOM    535  CA  THR A  80     -18.198 -83.269  -9.468  1.00 46.76           C  
ATOM    536  C   THR A  80     -17.664 -83.575 -10.855  1.00 52.75           C  
ATOM    537  O   THR A  80     -17.731 -82.701 -11.725  1.00 52.41           O  
ATOM    538  CB  THR A  80     -17.109 -82.637  -8.560  1.00 52.43           C  
ATOM    539  OG1 THR A  80     -16.127 -83.615  -8.239  1.00 60.44           O  
ATOM    540  CG2 THR A  80     -17.671 -82.061  -7.263  1.00 46.63           C  
ATOM    541  N   LEU A  81     -17.120 -84.782 -11.057  1.00 49.07           N  
ATOM    542  CA  LEU A  81     -16.445 -85.159 -12.301  1.00 49.64           C  
ATOM    543  C   LEU A  81     -17.242 -85.988 -13.321  1.00 53.86           C  
ATOM    544  O   LEU A  81     -16.745 -86.164 -14.429  1.00 54.25           O  
ATOM    545  CB  LEU A  81     -15.101 -85.884 -11.975  1.00 50.69           C  
ATOM    546  CG  LEU A  81     -14.205 -85.266 -10.876  1.00 54.97           C  
ATOM    547  CD1 LEU A  81     -13.034 -86.189 -10.536  1.00 55.80           C  
ATOM    548  CD2 LEU A  81     -13.719 -83.869 -11.257  1.00 54.72           C  
ATOM    549  N   ILE A  82     -18.443 -86.511 -12.962  1.00 48.67           N  
ATOM    550  CA  ILE A  82     -19.209 -87.410 -13.823  1.00 47.04           C  
ATOM    551  C   ILE A  82     -20.549 -86.900 -14.271  1.00 51.53           C  
ATOM    552  O   ILE A  82     -21.424 -86.595 -13.452  1.00 50.86           O  
ATOM    553  CB  ILE A  82     -19.348 -88.826 -13.180  1.00 50.02           C  
ATOM    554  CG1 ILE A  82     -17.968 -89.437 -12.762  1.00 50.22           C  
ATOM    555  CG2 ILE A  82     -20.197 -89.798 -14.075  1.00 49.85           C  
ATOM    556  CD1 ILE A  82     -16.900 -89.577 -13.928  1.00 48.77           C  
ATOM    557  N   VAL A  83     -20.736 -86.892 -15.592  1.00 47.56           N  
ATOM    558  CA  VAL A  83     -22.008 -86.571 -16.204  1.00 44.65           C  
ATOM    559  C   VAL A  83     -22.524 -87.889 -16.775  1.00 47.59           C  
ATOM    560  O   VAL A  83     -21.843 -88.519 -17.586  1.00 46.17           O  
ATOM    561  CB  VAL A  83     -21.947 -85.428 -17.239  1.00 45.63           C  
ATOM    562  CG1 VAL A  83     -23.310 -85.215 -17.870  1.00 43.21           C  
ATOM    563  CG2 VAL A  83     -21.463 -84.135 -16.579  1.00 44.97           C  
ATOM    564  N   GLY A  84     -23.662 -88.344 -16.251  1.00 42.44           N  
ATOM    565  CA  GLY A  84     -24.291 -89.571 -16.724  1.00 42.05           C  
ATOM    566  C   GLY A  84     -24.893 -89.417 -18.106  1.00 45.28           C  
ATOM    567  O   GLY A  84     -25.239 -88.298 -18.536  1.00 43.26           O  
ATOM    568  N   LYS A  85     -25.023 -90.547 -18.819  1.00 42.87           N  
ATOM    569  CA  LYS A  85     -25.603 -90.541 -20.181  1.00 42.72           C  
ATOM    570  C   LYS A  85     -26.677 -91.615 -20.254  1.00 46.04           C  
ATOM    571  O   LYS A  85     -26.467 -92.730 -19.764  1.00 45.42           O  
ATOM    572  CB  LYS A  85     -24.531 -90.854 -21.243  1.00 45.76           C  
ATOM    573  CG  LYS A  85     -23.529 -89.737 -21.508  1.00 51.41           C  
ATOM    574  CD  LYS A  85     -22.349 -90.226 -22.328  1.00 51.83           C  
ATOM    575  CE  LYS A  85     -22.658 -90.444 -23.791  1.00 57.24           C  
ATOM    576  NZ  LYS A  85     -21.455 -90.880 -24.531  1.00 68.57           N1+
ATOM    577  N   LEU A  86     -27.808 -91.292 -20.874  1.00 41.64           N  
ATOM    578  CA  LEU A  86     -28.865 -92.280 -21.061  1.00 41.72           C  
ATOM    579  C   LEU A  86     -28.431 -93.286 -22.168  1.00 46.73           C  
ATOM    580  O   LEU A  86     -27.859 -92.882 -23.191  1.00 46.60           O  
ATOM    581  CB  LEU A  86     -30.183 -91.583 -21.437  1.00 40.82           C  
ATOM    582  CG  LEU A  86     -31.431 -92.472 -21.508  1.00 44.69           C  
ATOM    583  CD1 LEU A  86     -31.941 -92.807 -20.112  1.00 43.87           C  
ATOM    584  CD2 LEU A  86     -32.529 -91.808 -22.362  1.00 45.96           C  
ATOM    585  N   SER A  87     -28.640 -94.600 -21.919  1.00 43.70           N  
ATOM    586  CA  SER A  87     -28.292 -95.665 -22.857  1.00 43.06           C  
ATOM    587  C   SER A  87     -29.005 -95.437 -24.216  1.00 46.42           C  
ATOM    588  O   SER A  87     -30.196 -95.125 -24.222  1.00 45.11           O  
ATOM    589  CB  SER A  87     -28.599 -97.034 -22.259  1.00 44.88           C  
ATOM    590  OG  SER A  87     -27.721 -97.296 -21.173  1.00 49.59           O  
ATOM    591  N   PRO A  88     -28.278 -95.533 -25.363  1.00 44.18           N  
ATOM    592  CA  PRO A  88     -28.897 -95.244 -26.672  1.00 44.09           C  
ATOM    593  C   PRO A  88     -30.037 -96.175 -27.135  1.00 49.27           C  
ATOM    594  O   PRO A  88     -30.770 -95.777 -28.043  1.00 49.36           O  
ATOM    595  CB  PRO A  88     -27.697 -95.267 -27.615  1.00 45.60           C  
ATOM    596  CG  PRO A  88     -26.778 -96.296 -26.982  1.00 49.51           C  
ATOM    597  CD  PRO A  88     -26.854 -95.906 -25.537  1.00 45.53           C  
ATOM    598  N   TRP A  89     -30.202 -97.376 -26.517  1.00 44.55           N  
ATOM    599  CA  TRP A  89     -31.296 -98.313 -26.817  1.00 44.45           C  
ATOM    600  C   TRP A  89     -32.632 -97.903 -26.130  1.00 50.09           C  
ATOM    601  O   TRP A  89     -33.679 -98.436 -26.493  1.00 51.31           O  
ATOM    602  CB  TRP A  89     -30.912 -99.781 -26.463  1.00 43.94           C  
ATOM    603  CG  TRP A  89     -30.650-100.025 -24.992  1.00 44.80           C  
ATOM    604  CD1 TRP A  89     -29.449 -99.943 -24.347  1.00 47.94           C  
ATOM    605  CD2 TRP A  89     -31.627-100.365 -23.985  1.00 43.72           C  
ATOM    606  NE1 TRP A  89     -29.625-100.137 -22.990  1.00 47.65           N  
ATOM    607  CE2 TRP A  89     -30.947-100.417 -22.743  1.00 47.95           C  
ATOM    608  CE3 TRP A  89     -33.018-100.600 -24.007  1.00 43.37           C  
ATOM    609  CZ2 TRP A  89     -31.594-100.764 -21.549  1.00 45.84           C  
ATOM    610  CZ3 TRP A  89     -33.654-100.932 -22.821  1.00 43.90           C  
ATOM    611  CH2 TRP A  89     -32.938-101.048 -21.622  1.00 44.51           C  
ATOM    612  N   ILE A  90     -32.607 -96.961 -25.152  1.00 45.02           N  
ATOM    613  CA  ILE A  90     -33.812 -96.535 -24.430  1.00 42.68           C  
ATOM    614  C   ILE A  90     -34.656 -95.661 -25.330  1.00 46.51           C  
ATOM    615  O   ILE A  90     -34.276 -94.529 -25.631  1.00 46.05           O  
ATOM    616  CB  ILE A  90     -33.460 -95.897 -23.047  1.00 44.93           C  
ATOM    617  CG1 ILE A  90     -32.779 -96.948 -22.122  1.00 44.77           C  
ATOM    618  CG2 ILE A  90     -34.697 -95.203 -22.378  1.00 43.16           C  
ATOM    619  CD1 ILE A  90     -32.148 -96.415 -20.900  1.00 45.80           C  
ATOM    620  N   ARG A  91     -35.771 -96.213 -25.819  1.00 43.00           N  
ATOM    621  CA  ARG A  91     -36.647 -95.488 -26.733  1.00 42.05           C  
ATOM    622  C   ARG A  91     -38.069 -95.348 -26.153  1.00 46.02           C  
ATOM    623  O   ARG A  91     -38.935 -96.140 -26.517  1.00 44.96           O  
ATOM    624  CB  ARG A  91     -36.620 -96.128 -28.161  1.00 40.54           C  
ATOM    625  CG  ARG A  91     -35.246 -96.106 -28.873  1.00 48.61           C  
ATOM    626  CD  ARG A  91     -34.828 -94.743 -29.489  1.00 60.58           C  
ATOM    627  NE  ARG A  91     -34.771 -93.636 -28.521  1.00 63.03           N  
ATOM    628  CZ  ARG A  91     -34.791 -92.335 -28.835  1.00 81.57           C  
ATOM    629  NH1 ARG A  91     -34.740 -91.410 -27.876  1.00 62.35           N1+
ATOM    630  NH2 ARG A  91     -34.875 -91.950 -30.105  1.00 63.15           N  
ATOM    631  N   PRO A  92     -38.349 -94.368 -25.240  1.00 43.47           N  
ATOM    632  CA  PRO A  92     -39.708 -94.270 -24.668  1.00 43.16           C  
ATOM    633  C   PRO A  92     -40.804 -93.885 -25.669  1.00 47.73           C  
ATOM    634  O   PRO A  92     -41.989 -94.070 -25.381  1.00 46.93           O  
ATOM    635  CB  PRO A  92     -39.551 -93.249 -23.531  1.00 43.94           C  
ATOM    636  CG  PRO A  92     -38.061 -93.130 -23.285  1.00 47.14           C  
ATOM    637  CD  PRO A  92     -37.457 -93.348 -24.647  1.00 43.66           C  
ATOM    638  N   ASP A  93     -40.416 -93.363 -26.843  1.00 45.60           N  
ATOM    639  CA  ASP A  93     -41.395 -92.989 -27.877  1.00 45.42           C  
ATOM    640  C   ASP A  93     -41.492 -93.933 -29.059  1.00 50.11           C  
ATOM    641  O   ASP A  93     -42.111 -93.597 -30.062  1.00 50.00           O  
ATOM    642  CB  ASP A  93     -41.289 -91.518 -28.279  1.00 45.14           C  
ATOM    643  CG  ASP A  93     -41.698 -90.647 -27.114  1.00 49.26           C  
ATOM    644  OD1 ASP A  93     -42.931 -90.453 -26.920  1.00 46.47           O  
ATOM    645  OD2 ASP A  93     -40.799 -90.290 -26.293  1.00 49.07           O1-
ATOM    646  N   SER A  94     -40.955 -95.146 -28.901  1.00 47.84           N  
ATOM    647  CA  SER A  94     -40.998 -96.205 -29.920  1.00 48.40           C  
ATOM    648  C   SER A  94     -42.459 -96.490 -30.383  1.00 54.77           C  
ATOM    649  O   SER A  94     -43.394 -96.312 -29.613  1.00 53.58           O  
ATOM    650  CB  SER A  94     -40.373 -97.478 -29.351  1.00 49.16           C  
ATOM    651  OG  SER A  94     -40.499 -98.578 -30.232  1.00 52.45           O  
ATOM    652  N   LYS A  95     -42.646 -96.961 -31.617  1.00 54.08           N  
ATOM    653  CA  LYS A  95     -43.985 -97.302 -32.102  1.00 54.37           C  
ATOM    654  C   LYS A  95     -44.369 -98.690 -31.600  1.00 57.80           C  
ATOM    655  O   LYS A  95     -45.544 -99.052 -31.633  1.00 59.66           O  
ATOM    656  CB  LYS A  95     -44.063 -97.203 -33.637  1.00 58.46           C  
ATOM    657  CG  LYS A  95     -43.458 -95.932 -34.235  1.00 76.66           C  
ATOM    658  CD  LYS A  95     -44.447 -94.775 -34.282  1.00 93.27           C  
ATOM    659  CE  LYS A  95     -44.033 -93.749 -35.311  1.00110.52           C  
ATOM    660  NZ  LYS A  95     -45.045 -92.668 -35.453  1.00123.69           N1+
ATOM    661  N   VAL A  96     -43.379 -99.444 -31.080  1.00 52.50           N  
ATOM    662  CA  VAL A  96     -43.529-100.791 -30.511  1.00 52.55           C  
ATOM    663  C   VAL A  96     -43.771-100.695 -28.996  1.00 58.25           C  
ATOM    664  O   VAL A  96     -42.852-100.346 -28.250  1.00 57.89           O  
ATOM    665  CB  VAL A  96     -42.299-101.711 -30.817  1.00 55.87           C  
ATOM    666  CG1 VAL A  96     -42.504-103.113 -30.264  1.00 56.20           C  
ATOM    667  CG2 VAL A  96     -41.992-101.775 -32.304  1.00 55.72           C  
ATOM    668  N   GLU A  97     -44.989-101.073 -28.557  1.00 56.16           N  
ATOM    669  CA  GLU A  97     -45.481-101.121 -27.182  1.00 56.15           C  
ATOM    670  C   GLU A  97     -44.497-101.758 -26.184  1.00 60.05           C  
ATOM    671  O   GLU A  97     -44.199-101.152 -25.156  1.00 59.97           O  
ATOM    672  CB  GLU A  97     -46.817-101.861 -27.141  1.00 58.45           C  
ATOM    673  CG  GLU A  97     -47.870-101.152 -26.318  1.00 68.69           C  
ATOM    674  CD  GLU A  97     -48.286-101.874 -25.056  1.00 84.53           C  
ATOM    675  OE1 GLU A  97     -47.399-102.203 -24.235  1.00 87.94           O  
ATOM    676  OE2 GLU A  97     -49.506-102.069 -24.864  1.00 76.39           O1-
ATOM    677  N   LYS A  98     -43.941-102.931 -26.515  1.00 56.74           N  
ATOM    678  CA  LYS A  98     -42.971-103.626 -25.646  1.00 56.12           C  
ATOM    679  C   LYS A  98     -41.710-102.803 -25.486  1.00 59.16           C  
ATOM    680  O   LYS A  98     -41.130-102.796 -24.401  1.00 61.08           O  
ATOM    681  CB  LYS A  98     -42.602-105.021 -26.169  1.00 58.06           C  
ATOM    682  CG  LYS A  98     -43.744-106.011 -26.254  1.00 69.15           C  
ATOM    683  CD  LYS A  98     -43.232-107.356 -26.771  1.00 76.90           C  
ATOM    684  CE  LYS A  98     -44.258-108.453 -26.630  1.00 89.35           C  
ATOM    685  NZ  LYS A  98     -43.655-109.797 -26.819  1.00101.68           N1+
ATOM    686  N   ILE A  99     -41.292-102.093 -26.557  1.00 53.18           N  
ATOM    687  CA  ILE A  99     -40.101-101.263 -26.505  1.00 49.96           C  
ATOM    688  C   ILE A  99     -40.377-100.071 -25.660  1.00 53.44           C  
ATOM    689  O   ILE A  99     -39.510 -99.739 -24.864  1.00 54.25           O  
ATOM    690  CB  ILE A  99     -39.464-100.957 -27.890  1.00 51.59           C  
ATOM    691  CG1 ILE A  99     -39.015-102.298 -28.602  1.00 51.56           C  
ATOM    692  CG2 ILE A  99     -38.279 -99.958 -27.761  1.00 49.95           C  
ATOM    693  CD1 ILE A  99     -38.573-102.117 -30.091  1.00 50.30           C  
ATOM    694  N   ARG A 100     -41.603 -99.484 -25.739  1.00 50.14           N  
ATOM    695  CA  ARG A 100     -41.971 -98.307 -24.945  1.00 49.93           C  
ATOM    696  C   ARG A 100     -41.937 -98.603 -23.461  1.00 52.21           C  
ATOM    697  O   ARG A 100     -41.377 -97.809 -22.725  1.00 49.55           O  
ATOM    698  CB  ARG A 100     -43.352 -97.759 -25.307  1.00 52.21           C  
ATOM    699  CG  ARG A 100     -43.362 -96.867 -26.522  1.00 59.05           C  
ATOM    700  CD  ARG A 100     -44.593 -95.982 -26.565  1.00 65.19           C  
ATOM    701  NE  ARG A 100     -45.838 -96.752 -26.528  1.00 74.68           N  
ATOM    702  CZ  ARG A 100     -46.511 -97.150 -27.602  1.00 84.83           C  
ATOM    703  NH1 ARG A 100     -47.642 -97.829 -27.469  1.00 75.46           N1+
ATOM    704  NH2 ARG A 100     -46.057 -96.874 -28.818  1.00 66.93           N  
ATOM    705  N   ARG A 101     -42.501 -99.762 -23.039  1.00 49.64           N  
ATOM    706  CA  ARG A 101     -42.576-100.221 -21.654  1.00 49.20           C  
ATOM    707  C   ARG A 101     -41.215-100.566 -21.073  1.00 53.06           C  
ATOM    708  O   ARG A 101     -40.924-100.148 -19.945  1.00 53.82           O  
ATOM    709  CB  ARG A 101     -43.568-101.380 -21.482  1.00 50.13           C  
ATOM    710  CG  ARG A 101     -45.048-101.006 -21.616  1.00 60.75           C  
ATOM    711  CD  ARG A 101     -45.914-102.208 -21.208  1.00 70.89           C  
ATOM    712  NE  ARG A 101     -47.360-102.008 -21.399  1.00 75.11           N  
ATOM    713  CZ  ARG A 101     -48.169-101.434 -20.507  1.00 85.15           C  
ATOM    714  NH1 ARG A 101     -47.683-100.956 -19.369  1.00 70.68           N1+
ATOM    715  NH2 ARG A 101     -49.466-101.313 -20.758  1.00 64.24           N  
ATOM    716  N   ASN A 102     -40.369-101.292 -21.825  1.00 49.01           N  
ATOM    717  CA  ASN A 102     -39.014-101.606 -21.337  1.00 48.45           C  
ATOM    718  C   ASN A 102     -38.200-100.338 -21.246  1.00 49.79           C  
ATOM    719  O   ASN A 102     -37.379-100.219 -20.344  1.00 50.30           O  
ATOM    720  CB  ASN A 102     -38.264-102.622 -22.228  1.00 46.70           C  
ATOM    721  CG  ASN A 102     -38.464-104.059 -21.852  1.00 66.34           C  
ATOM    722  OD1 ASN A 102     -38.507-104.418 -20.675  1.00 57.76           O  
ATOM    723  ND2 ASN A 102     -38.597-104.926 -22.859  1.00 64.28           N  
ATOM    724  N   SER A 103     -38.415 -99.395 -22.177  1.00 45.25           N  
ATOM    725  CA  SER A 103     -37.682 -98.134 -22.169  1.00 44.16           C  
ATOM    726  C   SER A 103     -38.061 -97.273 -20.999  1.00 48.61           C  
ATOM    727  O   SER A 103     -37.171 -96.687 -20.394  1.00 48.19           O  
ATOM    728  CB  SER A 103     -37.882 -97.379 -23.466  1.00 43.56           C  
ATOM    729  OG  SER A 103     -37.271 -98.107 -24.513  1.00 46.47           O  
ATOM    730  N   GLU A 104     -39.362 -97.233 -20.645  1.00 46.41           N  
ATOM    731  CA  GLU A 104     -39.857 -96.457 -19.497  1.00 46.78           C  
ATOM    732  C   GLU A 104     -39.171 -96.960 -18.215  1.00 46.93           C  
ATOM    733  O   GLU A 104     -38.528 -96.174 -17.516  1.00 43.91           O  
ATOM    734  CB  GLU A 104     -41.389 -96.577 -19.349  1.00 48.71           C  
ATOM    735  CG  GLU A 104     -42.219 -95.902 -20.443  1.00 55.75           C  
ATOM    736  CD  GLU A 104     -43.680 -96.325 -20.543  1.00 76.32           C  
ATOM    737  OE1 GLU A 104     -44.187 -96.976 -19.597  1.00 79.77           O  
ATOM    738  OE2 GLU A 104     -44.326 -95.990 -21.563  1.00 61.72           O1-
ATOM    739  N   ALA A 105     -39.236 -98.291 -17.976  1.00 43.82           N  
ATOM    740  CA  ALA A 105     -38.622 -98.922 -16.802  1.00 43.50           C  
ATOM    741  C   ALA A 105     -37.092 -98.704 -16.765  1.00 49.78           C  
ATOM    742  O   ALA A 105     -36.563 -98.394 -15.691  1.00 49.42           O  
ATOM    743  CB  ALA A 105     -38.950-100.398 -16.762  1.00 44.30           C  
ATOM    744  N   ALA A 106     -36.406 -98.807 -17.940  1.00 47.15           N  
ATOM    745  CA  ALA A 106     -34.941 -98.631 -18.064  1.00 47.09           C  
ATOM    746  C   ALA A 106     -34.500 -97.197 -17.872  1.00 49.08           C  
ATOM    747  O   ALA A 106     -33.404 -96.952 -17.362  1.00 48.35           O  
ATOM    748  CB  ALA A 106     -34.453 -99.134 -19.413  1.00 47.95           C  
ATOM    749  N   MET A 107     -35.350 -96.246 -18.287  1.00 44.44           N  
ATOM    750  CA  MET A 107     -35.073 -94.822 -18.168  1.00 42.25           C  
ATOM    751  C   MET A 107     -35.181 -94.420 -16.698  1.00 46.11           C  
ATOM    752  O   MET A 107     -34.275 -93.745 -16.189  1.00 43.50           O  
ATOM    753  CB  MET A 107     -36.020 -94.015 -19.056  1.00 44.11           C  
ATOM    754  CG  MET A 107     -35.814 -92.523 -18.947  1.00 46.39           C  
ATOM    755  SD  MET A 107     -36.905 -91.620 -20.022  1.00 48.34           S  
ATOM    756  CE  MET A 107     -36.767 -89.993 -19.301  1.00 43.40           C  
ATOM    757  N   LEU A 108     -36.265 -94.885 -15.996  1.00 44.19           N  
ATOM    758  CA  LEU A 108     -36.426 -94.640 -14.558  1.00 42.90           C  
ATOM    759  C   LEU A 108     -35.247 -95.248 -13.805  1.00 44.81           C  
ATOM    760  O   LEU A 108     -34.635 -94.573 -13.001  1.00 44.07           O  
ATOM    761  CB  LEU A 108     -37.748 -95.193 -14.016  1.00 43.24           C  
ATOM    762  CG  LEU A 108     -38.974 -94.356 -14.313  1.00 48.65           C  
ATOM    763  CD1 LEU A 108     -40.196 -95.057 -13.822  1.00 48.92           C  
ATOM    764  CD2 LEU A 108     -38.857 -92.921 -13.690  1.00 51.60           C  
ATOM    765  N   GLN A 109     -34.885 -96.485 -14.129  1.00 41.96           N  
ATOM    766  CA  GLN A 109     -33.760 -97.173 -13.525  1.00 42.20           C  
ATOM    767  C   GLN A 109     -32.441 -96.386 -13.654  1.00 45.00           C  
ATOM    768  O   GLN A 109     -31.746 -96.219 -12.670  1.00 44.61           O  
ATOM    769  CB  GLN A 109     -33.652 -98.589 -14.114  1.00 44.15           C  
ATOM    770  CG  GLN A 109     -32.398 -99.348 -13.695  1.00 44.26           C  
ATOM    771  CD  GLN A 109     -32.288-100.618 -14.476  1.00 52.46           C  
ATOM    772  OE1 GLN A 109     -32.153-100.638 -15.699  1.00 50.04           O  
ATOM    773  NE2 GLN A 109     -32.372-101.708 -13.780  1.00 43.93           N  
ATOM    774  N   GLU A 110     -32.124 -95.893 -14.849  1.00 43.34           N  
ATOM    775  CA  GLU A 110     -30.892 -95.143 -15.133  1.00 42.90           C  
ATOM    776  C   GLU A 110     -30.869 -93.779 -14.462  1.00 46.53           C  
ATOM    777  O   GLU A 110     -29.835 -93.372 -13.906  1.00 45.78           O  
ATOM    778  CB  GLU A 110     -30.673 -95.040 -16.648  1.00 43.87           C  
ATOM    779  CG  GLU A 110     -30.317 -96.392 -17.239  1.00 49.12           C  
ATOM    780  CD  GLU A 110     -29.607 -96.374 -18.570  1.00 62.59           C  
ATOM    781  OE1 GLU A 110     -29.455 -95.277 -19.158  1.00 57.85           O  
ATOM    782  OE2 GLU A 110     -29.275 -97.475 -19.065  1.00 51.70           O1-
ATOM    783  N   LEU A 111     -32.016 -93.080 -14.500  1.00 41.83           N  
ATOM    784  CA  LEU A 111     -32.185 -91.792 -13.829  1.00 39.99           C  
ATOM    785  C   LEU A 111     -31.987 -91.930 -12.315  1.00 43.85           C  
ATOM    786  O   LEU A 111     -31.223 -91.155 -11.714  1.00 43.01           O  
ATOM    787  CB  LEU A 111     -33.547 -91.173 -14.167  1.00 37.80           C  
ATOM    788  CG  LEU A 111     -33.637 -90.578 -15.588  1.00 39.08           C  
ATOM    789  CD1 LEU A 111     -35.062 -90.170 -15.901  1.00 37.83           C  
ATOM    790  CD2 LEU A 111     -32.674 -89.373 -15.779  1.00 34.30           C  
ATOM    791  N   ASN A 112     -32.604 -92.976 -11.729  1.00 40.22           N  
ATOM    792  CA  ASN A 112     -32.511 -93.291 -10.302  1.00 40.54           C  
ATOM    793  C   ASN A 112     -31.105 -93.669  -9.858  1.00 44.16           C  
ATOM    794  O   ASN A 112     -30.694 -93.263  -8.768  1.00 45.26           O  
ATOM    795  CB  ASN A 112     -33.538 -94.332  -9.909  1.00 43.83           C  
ATOM    796  CG  ASN A 112     -34.962 -93.808  -9.974  1.00 59.40           C  
ATOM    797  OD1 ASN A 112     -35.212 -92.606  -9.985  1.00 51.20           O  
ATOM    798  ND2 ASN A 112     -35.934 -94.706 -10.036  1.00 47.50           N  
ATOM    799  N   PHE A 113     -30.364 -94.409 -10.689  1.00 39.58           N  
ATOM    800  CA  PHE A 113     -28.964 -94.742 -10.385  1.00 40.19           C  
ATOM    801  C   PHE A 113     -28.124 -93.444 -10.387  1.00 47.04           C  
ATOM    802  O   PHE A 113     -27.314 -93.237  -9.498  1.00 47.66           O  
ATOM    803  CB  PHE A 113     -28.375 -95.801 -11.351  1.00 41.21           C  
ATOM    804  CG  PHE A 113     -27.111 -96.443 -10.805  1.00 43.01           C  
ATOM    805  CD1 PHE A 113     -27.146 -97.227  -9.657  1.00 45.51           C  
ATOM    806  CD2 PHE A 113     -25.891 -96.284 -11.454  1.00 45.12           C  
ATOM    807  CE1 PHE A 113     -25.974 -97.778  -9.131  1.00 47.81           C  
ATOM    808  CE2 PHE A 113     -24.725 -96.888 -10.954  1.00 49.17           C  
ATOM    809  CZ  PHE A 113     -24.770 -97.603  -9.780  1.00 47.23           C  
ATOM    810  N   GLY A 114     -28.390 -92.558 -11.339  1.00 44.67           N  
ATOM    811  CA  GLY A 114     -27.743 -91.256 -11.436  1.00 43.51           C  
ATOM    812  C   GLY A 114     -27.957 -90.446 -10.181  1.00 47.10           C  
ATOM    813  O   GLY A 114     -27.003 -89.876  -9.644  1.00 47.42           O  
ATOM    814  N   ALA A 115     -29.231 -90.406  -9.694  1.00 42.56           N  
ATOM    815  CA  ALA A 115     -29.642 -89.703  -8.462  1.00 39.87           C  
ATOM    816  C   ALA A 115     -28.999 -90.390  -7.226  1.00 45.42           C  
ATOM    817  O   ALA A 115     -28.569 -89.709  -6.297  1.00 47.33           O  
ATOM    818  CB  ALA A 115     -31.157 -89.708  -8.345  1.00 39.38           C  
ATOM    819  N   TYR A 116     -28.895 -91.722  -7.245  1.00 41.16           N  
ATOM    820  CA  TYR A 116     -28.225 -92.524  -6.220  1.00 42.12           C  
ATOM    821  C   TYR A 116     -26.748 -92.123  -6.124  1.00 49.53           C  
ATOM    822  O   TYR A 116     -26.224 -91.964  -5.029  1.00 51.22           O  
ATOM    823  CB  TYR A 116     -28.329 -94.008  -6.581  1.00 41.46           C  
ATOM    824  CG  TYR A 116     -27.534 -94.931  -5.691  1.00 43.52           C  
ATOM    825  CD1 TYR A 116     -27.979 -95.250  -4.406  1.00 44.06           C  
ATOM    826  CD2 TYR A 116     -26.406 -95.597  -6.174  1.00 44.76           C  
ATOM    827  CE1 TYR A 116     -27.291 -96.159  -3.606  1.00 42.64           C  
ATOM    828  CE2 TYR A 116     -25.695 -96.487  -5.371  1.00 46.14           C  
ATOM    829  CZ  TYR A 116     -26.146 -96.770  -4.090  1.00 52.38           C  
ATOM    830  OH  TYR A 116     -25.463 -97.677  -3.312  1.00 51.38           O  
ATOM    831  N   LEU A 117     -26.096 -91.939  -7.269  1.00 47.83           N  
ATOM    832  CA  LEU A 117     -24.679 -91.562  -7.374  1.00 47.35           C  
ATOM    833  C   LEU A 117     -24.439 -90.086  -7.062  1.00 48.57           C  
ATOM    834  O   LEU A 117     -23.314 -89.715  -6.788  1.00 50.57           O  
ATOM    835  CB  LEU A 117     -24.110 -91.917  -8.766  1.00 47.18           C  
ATOM    836  CG  LEU A 117     -23.957 -93.394  -9.137  1.00 50.96           C  
ATOM    837  CD1 LEU A 117     -23.493 -93.522 -10.574  1.00 50.90           C  
ATOM    838  CD2 LEU A 117     -22.942 -94.092  -8.254  1.00 51.43           C  
ATOM    839  N   GLY A 118     -25.480 -89.271  -7.091  1.00 42.86           N  
ATOM    840  CA  GLY A 118     -25.392 -87.832  -6.817  1.00 42.12           C  
ATOM    841  C   GLY A 118     -24.691 -87.056  -7.922  1.00 48.59           C  
ATOM    842  O   GLY A 118     -23.978 -86.088  -7.645  1.00 50.05           O  
ATOM    843  N   LEU A 119     -24.906 -87.479  -9.191  1.00 44.74           N  
ATOM    844  CA  LEU A 119     -24.350 -86.888 -10.416  1.00 43.91           C  
ATOM    845  C   LEU A 119     -24.823 -85.458 -10.604  1.00 47.12           C  
ATOM    846  O   LEU A 119     -26.023 -85.199 -10.452  1.00 45.57           O  
ATOM    847  CB  LEU A 119     -24.685 -87.744 -11.681  1.00 42.80           C  
ATOM    848  CG  LEU A 119     -24.274 -89.224 -11.620  1.00 45.24           C  
ATOM    849  CD1 LEU A 119     -24.586 -89.921 -12.923  1.00 44.60           C  
ATOM    850  CD2 LEU A 119     -22.775 -89.373 -11.288  1.00 43.60           C  
ATOM    851  N   PRO A 120     -23.889 -84.521 -10.924  1.00 43.31           N  
ATOM    852  CA  PRO A 120     -24.290 -83.107 -11.121  1.00 41.94           C  
ATOM    853  C   PRO A 120     -25.247 -82.879 -12.298  1.00 44.67           C  
ATOM    854  O   PRO A 120     -26.089 -81.973 -12.255  1.00 45.04           O  
ATOM    855  CB  PRO A 120     -22.962 -82.387 -11.343  1.00 44.10           C  
ATOM    856  CG  PRO A 120     -22.037 -83.466 -11.893  1.00 49.68           C  
ATOM    857  CD  PRO A 120     -22.439 -84.708 -11.132  1.00 45.28           C  
ATOM    858  N   ALA A 121     -25.122 -83.704 -13.337  1.00 39.37           N  
ATOM    859  CA  ALA A 121     -25.927 -83.632 -14.555  1.00 38.53           C  
ATOM    860  C   ALA A 121     -26.055 -84.995 -15.173  1.00 42.92           C  
ATOM    861  O   ALA A 121     -25.290 -85.905 -14.848  1.00 44.10           O  
ATOM    862  CB  ALA A 121     -25.331 -82.633 -15.552  1.00 38.71           C  
ATOM    863  N   PHE A 122     -27.041 -85.139 -16.042  1.00 40.29           N  
ATOM    864  CA  PHE A 122     -27.393 -86.374 -16.751  1.00 40.97           C  
ATOM    865  C   PHE A 122     -27.854 -85.987 -18.167  1.00 42.52           C  
ATOM    866  O   PHE A 122     -28.709 -85.125 -18.296  1.00 41.86           O  
ATOM    867  CB  PHE A 122     -28.511 -87.130 -15.973  1.00 42.37           C  
ATOM    868  CG  PHE A 122     -28.589 -88.608 -16.285  1.00 44.87           C  
ATOM    869  CD1 PHE A 122     -29.318 -89.071 -17.382  1.00 46.87           C  
ATOM    870  CD2 PHE A 122     -27.920 -89.539 -15.500  1.00 47.02           C  
ATOM    871  CE1 PHE A 122     -29.376 -90.441 -17.682  1.00 47.48           C  
ATOM    872  CE2 PHE A 122     -27.973 -90.909 -15.811  1.00 49.69           C  
ATOM    873  CZ  PHE A 122     -28.698 -91.345 -16.899  1.00 46.75           C  
ATOM    874  N   LEU A 123     -27.250 -86.576 -19.213  1.00 41.69           N  
ATOM    875  CA  LEU A 123     -27.561 -86.298 -20.624  1.00 41.24           C  
ATOM    876  C   LEU A 123     -28.676 -87.190 -21.196  1.00 44.67           C  
ATOM    877  O   LEU A 123     -28.610 -88.407 -21.075  1.00 43.39           O  
ATOM    878  CB  LEU A 123     -26.310 -86.449 -21.504  1.00 42.12           C  
ATOM    879  CG  LEU A 123     -25.341 -85.270 -21.565  1.00 48.23           C  
ATOM    880  CD1 LEU A 123     -23.990 -85.725 -22.080  1.00 50.23           C  
ATOM    881  CD2 LEU A 123     -25.832 -84.190 -22.529  1.00 48.28           C  
ATOM    882  N   LEU A 124     -29.691 -86.569 -21.809  1.00 41.65           N  
ATOM    883  CA  LEU A 124     -30.794 -87.247 -22.500  1.00 41.68           C  
ATOM    884  C   LEU A 124     -30.885 -86.682 -23.932  1.00 43.70           C  
ATOM    885  O   LEU A 124     -30.838 -85.470 -24.115  1.00 39.93           O  
ATOM    886  CB  LEU A 124     -32.152 -87.100 -21.777  1.00 42.07           C  
ATOM    887  CG  LEU A 124     -32.241 -87.679 -20.368  1.00 48.78           C  
ATOM    888  CD1 LEU A 124     -32.208 -86.573 -19.351  1.00 49.17           C  
ATOM    889  CD2 LEU A 124     -33.500 -88.475 -20.198  1.00 51.66           C  
ATOM    890  N   PRO A 125     -31.018 -87.547 -24.959  1.00 43.28           N  
ATOM    891  CA  PRO A 125     -31.093 -87.035 -26.339  1.00 43.60           C  
ATOM    892  C   PRO A 125     -32.479 -86.606 -26.773  1.00 46.80           C  
ATOM    893  O   PRO A 125     -33.483 -87.208 -26.374  1.00 45.62           O  
ATOM    894  CB  PRO A 125     -30.657 -88.255 -27.177  1.00 45.71           C  
ATOM    895  CG  PRO A 125     -31.203 -89.410 -26.414  1.00 49.45           C  
ATOM    896  CD  PRO A 125     -31.080 -89.029 -24.934  1.00 44.25           C  
ATOM    897  N   LEU A 126     -32.520 -85.550 -27.588  1.00 43.39           N  
ATOM    898  CA  LEU A 126     -33.712 -85.118 -28.296  1.00 43.03           C  
ATOM    899  C   LEU A 126     -33.255 -85.282 -29.729  1.00 46.58           C  
ATOM    900  O   LEU A 126     -32.488 -84.449 -30.232  1.00 46.50           O  
ATOM    901  CB  LEU A 126     -34.135 -83.679 -27.982  1.00 42.65           C  
ATOM    902  CG  LEU A 126     -34.738 -83.431 -26.598  1.00 45.20           C  
ATOM    903  CD1 LEU A 126     -35.019 -81.963 -26.424  1.00 44.54           C  
ATOM    904  CD2 LEU A 126     -36.041 -84.203 -26.395  1.00 44.99           C  
ATOM    905  N   ASN A 127     -33.579 -86.456 -30.322  1.00 42.41           N  
ATOM    906  CA  ASN A 127     -33.117 -86.831 -31.664  1.00 43.24           C  
ATOM    907  C   ASN A 127     -34.236 -87.146 -32.664  1.00 47.48           C  
ATOM    908  O   ASN A 127     -33.966 -87.695 -33.727  1.00 49.94           O  
ATOM    909  CB  ASN A 127     -32.079 -87.988 -31.584  1.00 39.08           C  
ATOM    910  CG  ASN A 127     -32.604 -89.232 -30.926  1.00 59.67           C  
ATOM    911  OD1 ASN A 127     -33.818 -89.492 -30.890  1.00 60.02           O  
ATOM    912  ND2 ASN A 127     -31.701 -90.035 -30.382  1.00 47.24           N  
ATOM    913  N   GLN A 128     -35.470 -86.758 -32.351  1.00 41.09           N  
ATOM    914  CA  GLN A 128     -36.639 -86.941 -33.212  1.00 39.38           C  
ATOM    915  C   GLN A 128     -37.690 -85.943 -32.766  1.00 44.88           C  
ATOM    916  O   GLN A 128     -37.487 -85.224 -31.788  1.00 43.54           O  
ATOM    917  CB  GLN A 128     -37.171 -88.400 -33.209  1.00 39.72           C  
ATOM    918  CG  GLN A 128     -37.586 -88.927 -31.823  1.00 45.33           C  
ATOM    919  CD  GLN A 128     -38.209 -90.299 -31.845  1.00 61.52           C  
ATOM    920  OE1 GLN A 128     -37.596 -91.286 -32.258  1.00 63.91           O  
ATOM    921  NE2 GLN A 128     -39.429 -90.411 -31.341  1.00 51.98           N  
ATOM    922  N   GLU A 129     -38.787 -85.853 -33.505  1.00 44.70           N  
ATOM    923  CA  GLU A 129     -39.830 -84.886 -33.222  1.00 44.33           C  
ATOM    924  C   GLU A 129     -40.637 -85.219 -31.966  1.00 47.80           C  
ATOM    925  O   GLU A 129     -40.818 -84.355 -31.112  1.00 46.13           O  
ATOM    926  CB  GLU A 129     -40.741 -84.737 -34.443  1.00 45.92           C  
ATOM    927  CG  GLU A 129     -41.629 -83.511 -34.352  1.00 55.89           C  
ATOM    928  CD  GLU A 129     -42.650 -83.332 -35.457  1.00 80.12           C  
ATOM    929  OE1 GLU A 129     -43.740 -82.799 -35.154  1.00 81.15           O  
ATOM    930  OE2 GLU A 129     -42.364 -83.706 -36.619  1.00 80.90           O1-
ATOM    931  N   ASP A 130     -41.171 -86.442 -31.895  1.00 45.28           N  
ATOM    932  CA  ASP A 130     -42.008 -86.876 -30.783  1.00 44.13           C  
ATOM    933  C   ASP A 130     -41.194 -87.443 -29.600  1.00 46.20           C  
ATOM    934  O   ASP A 130     -40.633 -88.550 -29.674  1.00 44.28           O  
ATOM    935  CB  ASP A 130     -43.084 -87.898 -31.253  1.00 45.19           C  
ATOM    936  CG  ASP A 130     -44.053 -88.260 -30.143  1.00 51.64           C  
ATOM    937  OD1 ASP A 130     -44.086 -87.541 -29.127  1.00 53.91           O  
ATOM    938  OD2 ASP A 130     -44.783 -89.239 -30.295  1.00 54.40           O1-
ATOM    939  N   ASN A 131     -41.203 -86.701 -28.496  1.00 40.26           N  
ATOM    940  CA  ASN A 131     -40.531 -87.085 -27.258  1.00 39.81           C  
ATOM    941  C   ASN A 131     -41.493 -86.953 -26.071  1.00 41.68           C  
ATOM    942  O   ASN A 131     -41.063 -86.740 -24.945  1.00 40.83           O  
ATOM    943  CB  ASN A 131     -39.240 -86.271 -27.069  1.00 40.69           C  
ATOM    944  CG  ASN A 131     -38.224 -86.561 -28.147  1.00 51.55           C  
ATOM    945  OD1 ASN A 131     -37.678 -87.667 -28.264  1.00 44.88           O  
ATOM    946  ND2 ASN A 131     -38.033 -85.602 -29.018  1.00 40.02           N  
ATOM    947  N   THR A 132     -42.802 -87.101 -26.348  1.00 37.22           N  
ATOM    948  CA  THR A 132     -43.877 -86.953 -25.385  1.00 37.68           C  
ATOM    949  C   THR A 132     -43.682 -87.845 -24.160  1.00 41.13           C  
ATOM    950  O   THR A 132     -43.692 -87.351 -23.037  1.00 41.85           O  
ATOM    951  CB  THR A 132     -45.254 -87.098 -26.093  1.00 43.58           C  
ATOM    952  OG1 THR A 132     -45.278 -86.191 -27.195  1.00 43.49           O  
ATOM    953  CG2 THR A 132     -46.419 -86.773 -25.183  1.00 42.16           C  
ATOM    954  N   ASN A 133     -43.475 -89.137 -24.388  1.00 36.61           N  
ATOM    955  CA  ASN A 133     -43.314 -90.116 -23.338  1.00 35.95           C  
ATOM    956  C   ASN A 133     -41.964 -90.020 -22.640  1.00 41.88           C  
ATOM    957  O   ASN A 133     -41.909 -90.255 -21.442  1.00 43.32           O  
ATOM    958  CB  ASN A 133     -43.625 -91.506 -23.864  1.00 37.58           C  
ATOM    959  CG  ASN A 133     -44.042 -92.458 -22.790  1.00 52.66           C  
ATOM    960  OD1 ASN A 133     -44.686 -92.073 -21.797  1.00 42.61           O  
ATOM    961  ND2 ASN A 133     -43.654 -93.718 -22.967  1.00 40.63           N  
ATOM    962  N   LEU A 134     -40.907 -89.576 -23.334  1.00 39.90           N  
ATOM    963  CA  LEU A 134     -39.603 -89.332 -22.703  1.00 40.58           C  
ATOM    964  C   LEU A 134     -39.784 -88.157 -21.683  1.00 43.51           C  
ATOM    965  O   LEU A 134     -39.309 -88.241 -20.558  1.00 44.56           O  
ATOM    966  CB  LEU A 134     -38.537 -88.981 -23.777  1.00 41.04           C  
ATOM    967  CG  LEU A 134     -37.116 -88.725 -23.248  1.00 46.22           C  
ATOM    968  CD1 LEU A 134     -36.277 -89.998 -23.295  1.00 47.33           C  
ATOM    969  CD2 LEU A 134     -36.421 -87.673 -24.094  1.00 50.57           C  
ATOM    970  N   ALA A 135     -40.540 -87.112 -22.071  1.00 38.65           N  
ATOM    971  CA  ALA A 135     -40.892 -85.970 -21.228  1.00 36.00           C  
ATOM    972  C   ALA A 135     -41.777 -86.407 -20.050  1.00 40.43           C  
ATOM    973  O   ALA A 135     -41.579 -85.932 -18.935  1.00 38.92           O  
ATOM    974  CB  ALA A 135     -41.612 -84.922 -22.054  1.00 35.74           C  
ATOM    975  N   ARG A 136     -42.740 -87.310 -20.278  1.00 38.99           N  
ATOM    976  CA  ARG A 136     -43.582 -87.771 -19.172  1.00 39.64           C  
ATOM    977  C   ARG A 136     -42.770 -88.543 -18.137  1.00 43.80           C  
ATOM    978  O   ARG A 136     -42.945 -88.330 -16.956  1.00 43.55           O  
ATOM    979  CB  ARG A 136     -44.756 -88.595 -19.696  1.00 39.20           C  
ATOM    980  CG  ARG A 136     -45.826 -88.826 -18.655  1.00 41.80           C  
ATOM    981  CD  ARG A 136     -45.753 -90.272 -18.208  1.00 52.46           C  
ATOM    982  NE  ARG A 136     -46.204 -90.437 -16.831  1.00 67.22           N  
ATOM    983  CZ  ARG A 136     -45.884 -91.477 -16.068  1.00 82.84           C  
ATOM    984  NH1 ARG A 136     -46.350 -91.564 -14.823  1.00 51.06           N1+
ATOM    985  NH2 ARG A 136     -45.102 -92.443 -16.544  1.00 67.50           N  
ATOM    986  N   VAL A 137     -41.864 -89.401 -18.584  1.00 42.37           N  
ATOM    987  CA  VAL A 137     -41.002 -90.187 -17.698  1.00 42.20           C  
ATOM    988  C   VAL A 137     -40.034 -89.245 -16.950  1.00 46.60           C  
ATOM    989  O   VAL A 137     -39.907 -89.371 -15.744  1.00 48.01           O  
ATOM    990  CB  VAL A 137     -40.314 -91.415 -18.410  1.00 45.76           C  
ATOM    991  CG1 VAL A 137     -39.436 -92.198 -17.441  1.00 45.60           C  
ATOM    992  CG2 VAL A 137     -41.345 -92.351 -19.070  1.00 45.31           C  
ATOM    993  N   LEU A 138     -39.453 -88.244 -17.621  1.00 43.62           N  
ATOM    994  CA  LEU A 138     -38.556 -87.308 -16.943  1.00 42.13           C  
ATOM    995  C   LEU A 138     -39.277 -86.473 -15.891  1.00 46.48           C  
ATOM    996  O   LEU A 138     -38.774 -86.346 -14.788  1.00 46.10           O  
ATOM    997  CB  LEU A 138     -37.803 -86.403 -17.930  1.00 41.07           C  
ATOM    998  CG  LEU A 138     -36.713 -85.500 -17.282  1.00 43.57           C  
ATOM    999  CD1 LEU A 138     -35.656 -86.342 -16.564  1.00 43.03           C  
ATOM   1000  CD2 LEU A 138     -36.060 -84.576 -18.322  1.00 42.95           C  
ATOM   1001  N   THR A 139     -40.464 -85.954 -16.222  1.00 43.88           N  
ATOM   1002  CA  THR A 139     -41.314 -85.135 -15.349  1.00 44.20           C  
ATOM   1003  C   THR A 139     -41.678 -85.941 -14.097  1.00 50.88           C  
ATOM   1004  O   THR A 139     -41.679 -85.406 -12.989  1.00 50.37           O  
ATOM   1005  CB  THR A 139     -42.547 -84.601 -16.137  1.00 47.83           C  
ATOM   1006  OG1 THR A 139     -42.077 -83.888 -17.287  1.00 46.98           O  
ATOM   1007  CG2 THR A 139     -43.378 -83.643 -15.341  1.00 44.06           C  
ATOM   1008  N   ASN A 140     -41.935 -87.230 -14.284  1.00 47.58           N  
ATOM   1009  CA  ASN A 140     -42.263 -88.143 -13.202  1.00 47.65           C  
ATOM   1010  C   ASN A 140     -41.060 -88.431 -12.282  1.00 53.23           C  
ATOM   1011  O   ASN A 140     -41.240 -88.454 -11.066  1.00 54.28           O  
ATOM   1012  CB  ASN A 140     -42.917 -89.402 -13.772  1.00 45.87           C  
ATOM   1013  CG  ASN A 140     -44.445 -89.259 -13.818  1.00 74.81           C  
ATOM   1014  OD1 ASN A 140     -45.151 -90.016 -13.149  1.00 87.77           O  
ATOM   1015  ND2 ASN A 140     -45.008 -88.225 -14.497  1.00 39.85           N  
ATOM   1016  N   HIS A 141     -39.832 -88.584 -12.847  1.00 47.73           N  
ATOM   1017  CA  HIS A 141     -38.613 -88.769 -12.060  1.00 46.45           C  
ATOM   1018  C   HIS A 141     -38.341 -87.502 -11.230  1.00 54.28           C  
ATOM   1019  O   HIS A 141     -38.034 -87.600 -10.044  1.00 55.25           O  
ATOM   1020  CB  HIS A 141     -37.424 -89.071 -12.971  1.00 45.62           C  
ATOM   1021  CG  HIS A 141     -36.091 -88.949 -12.288  1.00 47.60           C  
ATOM   1022  ND1 HIS A 141     -35.682 -89.860 -11.332  1.00 48.62           N  
ATOM   1023  CD2 HIS A 141     -35.102 -88.037 -12.476  1.00 48.14           C  
ATOM   1024  CE1 HIS A 141     -34.451 -89.500 -10.997  1.00 48.33           C  
ATOM   1025  NE2 HIS A 141     -34.057 -88.407 -11.662  1.00 48.07           N  
ATOM   1026  N   ILE A 142     -38.506 -86.326 -11.846  1.00 51.03           N  
ATOM   1027  CA  ILE A 142     -38.328 -85.019 -11.220  1.00 51.37           C  
ATOM   1028  C   ILE A 142     -39.218 -84.850  -9.981  1.00 61.48           C  
ATOM   1029  O   ILE A 142     -38.772 -84.234  -9.016  1.00 63.54           O  
ATOM   1030  CB  ILE A 142     -38.520 -83.868 -12.263  1.00 52.15           C  
ATOM   1031  CG1 ILE A 142     -37.309 -83.775 -13.191  1.00 51.29           C  
ATOM   1032  CG2 ILE A 142     -38.773 -82.498 -11.585  1.00 50.95           C  
ATOM   1033  CD1 ILE A 142     -37.598 -82.964 -14.468  1.00 56.14           C  
ATOM   1034  N   HIS A 143     -40.444 -85.399  -9.998  1.00 60.54           N  
ATOM   1035  CA  HIS A 143     -41.391 -85.309  -8.884  1.00 62.16           C  
ATOM   1036  C   HIS A 143     -41.356 -86.509  -7.938  1.00 71.05           C  
ATOM   1037  O   HIS A 143     -42.183 -86.594  -7.032  1.00 72.26           O  
ATOM   1038  CB  HIS A 143     -42.817 -85.053  -9.398  1.00 63.02           C  
ATOM   1039  CG  HIS A 143     -42.954 -83.775 -10.162  1.00 66.42           C  
ATOM   1040  ND1 HIS A 143     -43.536 -83.748 -11.411  1.00 68.65           N  
ATOM   1041  CD2 HIS A 143     -42.535 -82.528  -9.850  1.00 68.67           C  
ATOM   1042  CE1 HIS A 143     -43.466 -82.489 -11.816  1.00 67.95           C  
ATOM   1043  NE2 HIS A 143     -42.873 -81.718 -10.911  1.00 68.15           N  
ATOM   1044  N   THR A 144     -40.425 -87.447  -8.159  1.00 69.70           N  
ATOM   1045  CA  THR A 144     -40.246 -88.627  -7.324  1.00 71.17           C  
ATOM   1046  C   THR A 144     -38.949 -88.446  -6.541  1.00 81.06           C  
ATOM   1047  O   THR A 144     -37.933 -88.058  -7.109  1.00 81.61           O  
ATOM   1048  CB  THR A 144     -40.204 -89.900  -8.186  1.00 75.19           C  
ATOM   1049  OG1 THR A 144     -41.440 -90.038  -8.879  1.00 74.83           O  
ATOM   1050  CG2 THR A 144     -39.932 -91.174  -7.369  1.00 74.74           C  
ATOM   1051  N   GLY A 145     -38.994 -88.737  -5.250  1.00 80.88           N  
ATOM   1052  CA  GLY A 145     -37.831 -88.671  -4.379  1.00 82.11           C  
ATOM   1053  C   GLY A 145     -37.190 -87.308  -4.219  1.00 88.57           C  
ATOM   1054  O   GLY A 145     -37.684 -86.288  -4.724  1.00 88.23           O  
ATOM   1055  N   HIS A 146     -36.053 -87.313  -3.519  1.00 86.72           N  
ATOM   1056  CA  HIS A 146     -35.284 -86.122  -3.192  1.00 86.47           C  
ATOM   1057  C   HIS A 146     -33.952 -86.124  -3.931  1.00 87.72           C  
ATOM   1058  O   HIS A 146     -33.021 -86.850  -3.569  1.00 88.40           O  
ATOM   1059  CB  HIS A 146     -35.113 -85.991  -1.660  1.00 88.28           C  
ATOM   1060  CG  HIS A 146     -36.398 -86.166  -0.901  1.00 92.37           C  
ATOM   1061  ND1 HIS A 146     -37.367 -85.165  -0.871  1.00 93.81           N  
ATOM   1062  CD2 HIS A 146     -36.855 -87.238  -0.211  1.00 94.88           C  
ATOM   1063  CE1 HIS A 146     -38.365 -85.655  -0.152  1.00 93.55           C  
ATOM   1064  NE2 HIS A 146     -38.106 -86.899   0.265  1.00 94.60           N  
ATOM   1065  N   HIS A 147     -33.894 -85.340  -5.012  1.00 80.56           N  
ATOM   1066  CA  HIS A 147     -32.707 -85.177  -5.840  1.00 78.12           C  
ATOM   1067  C   HIS A 147     -32.713 -83.795  -6.471  1.00 77.97           C  
ATOM   1068  O   HIS A 147     -33.734 -83.093  -6.419  1.00 76.52           O  
ATOM   1069  CB  HIS A 147     -32.542 -86.318  -6.870  1.00 78.76           C  
ATOM   1070  CG  HIS A 147     -33.776 -86.645  -7.653  1.00 81.57           C  
ATOM   1071  ND1 HIS A 147     -34.073 -85.993  -8.837  1.00 82.67           N  
ATOM   1072  CD2 HIS A 147     -34.725 -87.580  -7.421  1.00 82.93           C  
ATOM   1073  CE1 HIS A 147     -35.210 -86.515  -9.261  1.00 81.56           C  
ATOM   1074  NE2 HIS A 147     -35.636 -87.479  -8.447  1.00 82.32           N  
ATOM   1075  N   SER A 148     -31.548 -83.371  -6.988  1.00 73.35           N  
ATOM   1076  CA  SER A 148     -31.358 -82.048  -7.599  1.00 71.94           C  
ATOM   1077  C   SER A 148     -30.306 -82.076  -8.733  1.00 71.49           C  
ATOM   1078  O   SER A 148     -29.477 -81.165  -8.869  1.00 71.35           O  
ATOM   1079  CB  SER A 148     -31.010 -81.016  -6.529  1.00 75.86           C  
ATOM   1080  OG  SER A 148     -29.892 -81.476  -5.783  1.00 86.13           O  
ATOM   1081  N   SER A 149     -30.358 -83.126  -9.560  1.00 64.13           N  
ATOM   1082  CA  SER A 149     -29.453 -83.242 -10.691  1.00 62.04           C  
ATOM   1083  C   SER A 149     -29.996 -82.380 -11.846  1.00 58.50           C  
ATOM   1084  O   SER A 149     -31.200 -82.159 -11.939  1.00 56.42           O  
ATOM   1085  CB  SER A 149     -29.335 -84.701 -11.120  1.00 67.32           C  
ATOM   1086  OG  SER A 149     -28.371 -84.901 -12.143  1.00 73.26           O  
ATOM   1087  N   MET A 150     -29.095 -81.821 -12.663  1.00 51.04           N  
ATOM   1088  CA  MET A 150     -29.481 -81.074 -13.857  1.00 48.43           C  
ATOM   1089  C   MET A 150     -29.722 -82.101 -14.961  1.00 48.52           C  
ATOM   1090  O   MET A 150     -29.031 -83.132 -15.028  1.00 48.95           O  
ATOM   1091  CB  MET A 150     -28.372 -80.111 -14.301  1.00 50.66           C  
ATOM   1092  CG  MET A 150     -28.308 -78.827 -13.494  1.00 54.42           C  
ATOM   1093  SD  MET A 150     -29.843 -77.851 -13.468  1.00 57.77           S  
ATOM   1094  CE  MET A 150     -30.017 -77.486 -15.212  1.00 54.27           C  
ATOM   1095  N   PHE A 151     -30.672 -81.820 -15.842  1.00 41.50           N  
ATOM   1096  CA  PHE A 151     -30.935 -82.695 -16.985  1.00 40.07           C  
ATOM   1097  C   PHE A 151     -30.545 -81.941 -18.231  1.00 44.08           C  
ATOM   1098  O   PHE A 151     -31.082 -80.877 -18.482  1.00 43.16           O  
ATOM   1099  CB  PHE A 151     -32.391 -83.224 -16.983  1.00 40.28           C  
ATOM   1100  CG  PHE A 151     -32.676 -83.983 -15.698  1.00 41.08           C  
ATOM   1101  CD1 PHE A 151     -32.169 -85.267 -15.499  1.00 44.68           C  
ATOM   1102  CD2 PHE A 151     -33.362 -83.374 -14.647  1.00 41.00           C  
ATOM   1103  CE1 PHE A 151     -32.391 -85.946 -14.291  1.00 45.13           C  
ATOM   1104  CE2 PHE A 151     -33.587 -84.056 -13.452  1.00 42.73           C  
ATOM   1105  CZ  PHE A 151     -33.098 -85.333 -13.278  1.00 41.40           C  
ATOM   1106  N   TRP A 152     -29.514 -82.418 -18.934  1.00 42.30           N  
ATOM   1107  CA  TRP A 152     -29.017 -81.743 -20.140  1.00 41.45           C  
ATOM   1108  C   TRP A 152     -29.547 -82.456 -21.367  1.00 44.92           C  
ATOM   1109  O   TRP A 152     -29.139 -83.587 -21.642  1.00 44.44           O  
ATOM   1110  CB  TRP A 152     -27.482 -81.786 -20.177  1.00 40.12           C  
ATOM   1111  CG  TRP A 152     -26.753 -80.920 -19.194  1.00 40.75           C  
ATOM   1112  CD1 TRP A 152     -27.285 -80.023 -18.303  1.00 42.74           C  
ATOM   1113  CD2 TRP A 152     -25.327 -80.885 -19.003  1.00 41.16           C  
ATOM   1114  NE1 TRP A 152     -26.272 -79.406 -17.595  1.00 42.36           N  
ATOM   1115  CE2 TRP A 152     -25.058 -79.920 -18.008  1.00 44.24           C  
ATOM   1116  CE3 TRP A 152     -24.248 -81.603 -19.561  1.00 43.19           C  
ATOM   1117  CZ2 TRP A 152     -23.750 -79.600 -17.614  1.00 43.96           C  
ATOM   1118  CZ3 TRP A 152     -22.954 -81.305 -19.145  1.00 44.90           C  
ATOM   1119  CH2 TRP A 152     -22.715 -80.301 -18.196  1.00 44.96           C  
ATOM   1120  N   MET A 153     -30.430 -81.780 -22.117  1.00 40.89           N  
ATOM   1121  CA  MET A 153     -31.021 -82.299 -23.349  1.00 39.64           C  
ATOM   1122  C   MET A 153     -30.099 -82.059 -24.509  1.00 43.74           C  
ATOM   1123  O   MET A 153     -29.792 -80.902 -24.841  1.00 43.04           O  
ATOM   1124  CB  MET A 153     -32.417 -81.676 -23.615  1.00 40.16           C  
ATOM   1125  CG  MET A 153     -33.361 -81.771 -22.422  1.00 40.26           C  
ATOM   1126  SD  MET A 153     -33.524 -83.414 -21.658  1.00 41.81           S  
ATOM   1127  CE  MET A 153     -34.143 -84.408 -23.084  1.00 36.95           C  
ATOM   1128  N   ARG A 154     -29.618 -83.169 -25.091  1.00 40.95           N  
ATOM   1129  CA  ARG A 154     -28.698 -83.233 -26.224  1.00 41.46           C  
ATOM   1130  C   ARG A 154     -29.500 -83.041 -27.502  1.00 44.77           C  
ATOM   1131  O   ARG A 154     -30.247 -83.941 -27.932  1.00 43.62           O  
ATOM   1132  CB  ARG A 154     -27.937 -84.575 -26.232  1.00 41.49           C  
ATOM   1133  CG  ARG A 154     -26.804 -84.610 -27.234  1.00 44.97           C  
ATOM   1134  CD  ARG A 154     -25.821 -85.715 -26.878  1.00 47.01           C  
ATOM   1135  NE  ARG A 154     -24.715 -85.731 -27.828  1.00 55.08           N  
ATOM   1136  CZ  ARG A 154     -23.530 -86.294 -27.616  1.00 63.22           C  
ATOM   1137  NH1 ARG A 154     -23.275 -86.917 -26.471  1.00 50.07           N1+
ATOM   1138  NH2 ARG A 154     -22.587 -86.229 -28.546  1.00 45.29           N  
ATOM   1139  N   VAL A 155     -29.382 -81.836 -28.069  1.00 39.58           N  
ATOM   1140  CA  VAL A 155     -30.146 -81.457 -29.238  1.00 39.61           C  
ATOM   1141  C   VAL A 155     -29.251 -80.847 -30.304  1.00 45.43           C  
ATOM   1142  O   VAL A 155     -28.450 -79.957 -30.013  1.00 47.60           O  
ATOM   1143  CB  VAL A 155     -31.399 -80.602 -28.861  1.00 41.56           C  
ATOM   1144  CG1 VAL A 155     -31.026 -79.436 -27.986  1.00 41.35           C  
ATOM   1145  CG2 VAL A 155     -32.194 -80.140 -30.083  1.00 40.56           C  
ATOM   1146  N   PRO A 156     -29.382 -81.312 -31.557  1.00 41.37           N  
ATOM   1147  CA  PRO A 156     -28.501 -80.766 -32.617  1.00 40.63           C  
ATOM   1148  C   PRO A 156     -29.013 -79.480 -33.204  1.00 48.22           C  
ATOM   1149  O   PRO A 156     -30.237 -79.300 -33.335  1.00 46.45           O  
ATOM   1150  CB  PRO A 156     -28.499 -81.857 -33.678  1.00 41.01           C  
ATOM   1151  CG  PRO A 156     -29.834 -82.585 -33.497  1.00 44.75           C  
ATOM   1152  CD  PRO A 156     -30.254 -82.413 -32.056  1.00 41.24           C  
ATOM   1153  N   LEU A 157     -28.066 -78.603 -33.615  1.00 46.82           N  
ATOM   1154  CA  LEU A 157     -28.394 -77.380 -34.340  1.00 46.53           C  
ATOM   1155  C   LEU A 157     -29.166 -77.788 -35.625  1.00 47.92           C  
ATOM   1156  O   LEU A 157     -30.206 -77.201 -35.956  1.00 47.57           O  
ATOM   1157  CB  LEU A 157     -27.097 -76.652 -34.756  1.00 47.17           C  
ATOM   1158  CG  LEU A 157     -26.781 -75.313 -34.136  1.00 52.46           C  
ATOM   1159  CD1 LEU A 157     -25.648 -74.657 -34.877  1.00 52.47           C  
ATOM   1160  CD2 LEU A 157     -28.042 -74.394 -34.037  1.00 54.34           C  
ATOM   1161  N   VAL A 158     -28.637 -78.814 -36.326  1.00 42.49           N  
ATOM   1162  CA  VAL A 158     -29.181 -79.358 -37.579  1.00 42.13           C  
ATOM   1163  C   VAL A 158     -29.453 -80.830 -37.351  1.00 48.61           C  
ATOM   1164  O   VAL A 158     -28.536 -81.545 -36.968  1.00 49.70           O  
ATOM   1165  CB  VAL A 158     -28.221 -79.132 -38.812  1.00 43.57           C  
ATOM   1166  CG1 VAL A 158     -28.797 -79.723 -40.106  1.00 42.15           C  
ATOM   1167  CG2 VAL A 158     -27.896 -77.655 -38.993  1.00 42.14           C  
ATOM   1168  N   ALA A 159     -30.693 -81.279 -37.613  1.00 47.25           N  
ATOM   1169  CA  ALA A 159     -31.154 -82.671 -37.500  1.00 47.93           C  
ATOM   1170  C   ALA A 159     -30.304 -83.606 -38.398  1.00 53.17           C  
ATOM   1171  O   ALA A 159     -29.935 -83.200 -39.490  1.00 53.85           O  
ATOM   1172  CB  ALA A 159     -32.622 -82.755 -37.918  1.00 48.63           C  
ATOM   1173  N   PRO A 160     -29.975 -84.851 -37.980  1.00 51.31           N  
ATOM   1174  CA  PRO A 160     -29.158 -85.738 -38.855  1.00 51.16           C  
ATOM   1175  C   PRO A 160     -29.787 -85.994 -40.222  1.00 54.68           C  
ATOM   1176  O   PRO A 160     -29.055 -86.161 -41.188  1.00 55.17           O  
ATOM   1177  CB  PRO A 160     -29.011 -87.029 -38.041  1.00 51.68           C  
ATOM   1178  CG  PRO A 160     -29.221 -86.604 -36.639  1.00 55.86           C  
ATOM   1179  CD  PRO A 160     -30.273 -85.511 -36.691  1.00 51.07           C  
ATOM   1180  N   GLU A 161     -31.137 -85.967 -40.307  1.00 49.78           N  
ATOM   1181  CA  GLU A 161     -31.868 -86.120 -41.563  1.00 49.23           C  
ATOM   1182  C   GLU A 161     -31.568 -84.954 -42.526  1.00 52.75           C  
ATOM   1183  O   GLU A 161     -31.530 -85.156 -43.741  1.00 51.04           O  
ATOM   1184  CB  GLU A 161     -33.386 -86.217 -41.316  1.00 49.47           C  
ATOM   1185  CG  GLU A 161     -34.198 -86.555 -42.574  1.00 59.88           C  
ATOM   1186  CD  GLU A 161     -33.750 -87.754 -43.405  1.00 76.85           C  
ATOM   1187  OE1 GLU A 161     -33.495 -88.830 -42.818  1.00 60.43           O  
ATOM   1188  OE2 GLU A 161     -33.701 -87.632 -44.650  1.00 65.50           O1-
ATOM   1189  N   ASP A 162     -31.329 -83.753 -41.974  1.00 49.51           N  
ATOM   1190  CA  ASP A 162     -31.088 -82.537 -42.765  1.00 49.21           C  
ATOM   1191  C   ASP A 162     -29.617 -82.313 -43.132  1.00 53.57           C  
ATOM   1192  O   ASP A 162     -29.322 -81.399 -43.896  1.00 53.21           O  
ATOM   1193  CB  ASP A 162     -31.710 -81.313 -42.056  1.00 49.60           C  
ATOM   1194  CG  ASP A 162     -33.219 -81.405 -41.817  1.00 59.55           C  
ATOM   1195  OD1 ASP A 162     -33.918 -82.027 -42.648  1.00 62.11           O  
ATOM   1196  OD2 ASP A 162     -33.711 -80.791 -40.834  1.00 64.00           O1-
ATOM   1197  N   LEU A 163     -28.690 -83.122 -42.587  1.00 50.53           N  
ATOM   1198  CA  LEU A 163     -27.273 -82.935 -42.906  1.00 51.07           C  
ATOM   1199  C   LEU A 163     -26.646 -84.165 -43.580  1.00 59.07           C  
ATOM   1200  O   LEU A 163     -25.423 -84.204 -43.784  1.00 61.19           O  
ATOM   1201  CB  LEU A 163     -26.455 -82.434 -41.676  1.00 50.60           C  
ATOM   1202  CG  LEU A 163     -26.518 -83.222 -40.369  1.00 54.70           C  
ATOM   1203  CD1 LEU A 163     -25.666 -84.478 -40.423  1.00 54.44           C  
ATOM   1204  CD2 LEU A 163     -26.018 -82.378 -39.220  1.00 56.24           C  
ATOM   1205  N   ARG A 164     -27.490 -85.168 -43.944  1.00 55.21           N  
ATOM   1206  CA  ARG A 164     -27.033 -86.401 -44.594  1.00 55.60           C  
ATOM   1207  C   ARG A 164     -26.431 -86.109 -45.941  1.00 59.89           C  
ATOM   1208  O   ARG A 164     -26.864 -85.173 -46.612  1.00 61.01           O  
ATOM   1209  CB  ARG A 164     -28.154 -87.480 -44.695  1.00 54.93           C  
ATOM   1210  CG  ARG A 164     -29.424 -87.030 -45.426  1.00 59.06           C  
ATOM   1211  CD  ARG A 164     -30.472 -88.124 -45.582  1.00 60.89           C  
ATOM   1212  NE  ARG A 164     -31.525 -87.721 -46.526  1.00 65.52           N  
ATOM   1213  CZ  ARG A 164     -31.516 -87.957 -47.842  1.00 77.50           C  
ATOM   1214  NH1 ARG A 164     -30.506 -88.613 -48.402  1.00 60.40           N1+
ATOM   1215  NH2 ARG A 164     -32.507 -87.522 -48.608  1.00 62.61           N  
ATOM   1216  N   ASP A 165     -25.426 -86.906 -46.339  1.00 56.00           N  
ATOM   1217  CA  ASP A 165     -24.784 -86.820 -47.648  1.00 55.49           C  
ATOM   1218  C   ASP A 165     -25.829 -87.092 -48.718  1.00 59.62           C  
ATOM   1219  O   ASP A 165     -26.707 -87.930 -48.509  1.00 58.41           O  
ATOM   1220  CB  ASP A 165     -23.645 -87.843 -47.749  1.00 57.87           C  
ATOM   1221  CG  ASP A 165     -22.474 -87.594 -46.822  1.00 71.17           C  
ATOM   1222  OD1 ASP A 165     -22.383 -86.476 -46.265  1.00 72.70           O  
ATOM   1223  OD2 ASP A 165     -21.638 -88.517 -46.658  1.00 78.75           O1-
ATOM   1224  N   ASP A 166     -25.751 -86.383 -49.856  1.00 59.11           N  
ATOM   1225  CA  ASP A 166     -26.701 -86.549 -50.963  1.00 59.63           C  
ATOM   1226  C   ASP A 166     -26.242 -87.727 -51.801  1.00 65.41           C  
ATOM   1227  O   ASP A 166     -25.758 -87.575 -52.934  1.00 67.54           O  
ATOM   1228  CB  ASP A 166     -26.859 -85.241 -51.779  1.00 61.19           C  
ATOM   1229  CG  ASP A 166     -28.055 -85.214 -52.732  1.00 72.41           C  
ATOM   1230  OD1 ASP A 166     -28.920 -86.133 -52.646  1.00 71.10           O  
ATOM   1231  OD2 ASP A 166     -28.121 -84.287 -53.577  1.00 78.28           O1-
ATOM   1232  N   ILE A 167     -26.354 -88.925 -51.201  1.00 60.80           N  
ATOM   1233  CA  ILE A 167     -25.844 -90.168 -51.795  1.00 61.16           C  
ATOM   1234  C   ILE A 167     -26.912 -91.238 -52.025  1.00 63.84           C  
ATOM   1235  O   ILE A 167     -26.579 -92.308 -52.507  1.00 63.52           O  
ATOM   1236  CB  ILE A 167     -24.576 -90.682 -51.020  1.00 63.90           C  
ATOM   1237  CG1 ILE A 167     -24.883 -90.958 -49.521  1.00 62.02           C  
ATOM   1238  CG2 ILE A 167     -23.391 -89.689 -51.164  1.00 64.27           C  
ATOM   1239  CD1 ILE A 167     -23.761 -91.656 -48.762  1.00 60.48           C  
ATOM   1240  N   ILE A 168     -28.190 -90.960 -51.672  1.00 59.93           N  
ATOM   1241  CA  ILE A 168     -29.277 -91.914 -51.917  1.00 59.16           C  
ATOM   1242  C   ILE A 168     -29.923 -91.512 -53.234  1.00 67.61           C  
ATOM   1243  O   ILE A 168     -30.620 -90.499 -53.300  1.00 67.60           O  
ATOM   1244  CB  ILE A 168     -30.312 -92.103 -50.759  1.00 59.37           C  
ATOM   1245  CG1 ILE A 168     -29.621 -92.312 -49.404  1.00 57.89           C  
ATOM   1246  CG2 ILE A 168     -31.274 -93.267 -51.072  1.00 58.55           C  
ATOM   1247  CD1 ILE A 168     -30.540 -92.235 -48.185  1.00 62.08           C  
ATOM   1248  N   GLU A 169     -29.631 -92.286 -54.283  1.00 66.48           N  
ATOM   1249  CA  GLU A 169     -30.106 -92.141 -55.653  1.00 68.02           C  
ATOM   1250  C   GLU A 169     -31.610 -91.800 -55.762  1.00 73.04           C  
ATOM   1251  O   GLU A 169     -31.961 -90.868 -56.486  1.00 73.67           O  
ATOM   1252  CB  GLU A 169     -29.736 -93.426 -56.448  1.00 70.55           C  
ATOM   1253  CG  GLU A 169     -30.341 -93.535 -57.839  1.00 84.29           C  
ATOM   1254  CD  GLU A 169     -31.691 -94.227 -57.932  1.00112.33           C  
ATOM   1255  OE1 GLU A 169     -31.916 -95.218 -57.193  1.00 93.58           O  
ATOM   1256  OE2 GLU A 169     -32.518 -93.785 -58.766  1.00110.53           O1-
ATOM   1257  N   ASN A 170     -32.481 -92.554 -55.053  1.00 69.69           N  
ATOM   1258  CA  ASN A 170     -33.943 -92.393 -55.106  1.00 68.82           C  
ATOM   1259  C   ASN A 170     -34.564 -91.590 -53.965  1.00 72.05           C  
ATOM   1260  O   ASN A 170     -35.788 -91.467 -53.919  1.00 73.29           O  
ATOM   1261  CB  ASN A 170     -34.638 -93.752 -55.254  1.00 68.00           C  
ATOM   1262  CG  ASN A 170     -34.406 -94.706 -54.099  1.00 80.33           C  
ATOM   1263  OD1 ASN A 170     -33.497 -94.539 -53.276  1.00 65.23           O  
ATOM   1264  ND2 ASN A 170     -35.179 -95.775 -54.060  1.00 75.22           N  
ATOM   1265  N   ALA A 171     -33.743 -91.048 -53.045  1.00 66.68           N  
ATOM   1266  CA  ALA A 171     -34.204 -90.180 -51.950  1.00 64.25           C  
ATOM   1267  C   ALA A 171     -33.256 -88.970 -51.875  1.00 67.88           C  
ATOM   1268  O   ALA A 171     -32.416 -88.894 -50.966  1.00 66.66           O  
ATOM   1269  CB  ALA A 171     -34.250 -90.936 -50.624  1.00 63.81           C  
ATOM   1270  N   PRO A 172     -33.338 -88.041 -52.865  1.00 66.06           N  
ATOM   1271  CA  PRO A 172     -32.441 -86.867 -52.846  1.00 66.64           C  
ATOM   1272  C   PRO A 172     -32.717 -85.876 -51.703  1.00 71.03           C  
ATOM   1273  O   PRO A 172     -33.821 -85.851 -51.146  1.00 68.98           O  
ATOM   1274  CB  PRO A 172     -32.673 -86.224 -54.218  1.00 68.88           C  
ATOM   1275  CG  PRO A 172     -34.067 -86.614 -54.584  1.00 72.60           C  
ATOM   1276  CD  PRO A 172     -34.264 -87.991 -54.022  1.00 68.14           C  
ATOM   1277  N   THR A 173     -31.680 -85.104 -51.322  1.00 69.61           N  
ATOM   1278  CA  THR A 173     -31.764 -84.081 -50.283  1.00 70.18           C  
ATOM   1279  C   THR A 173     -32.325 -82.824 -50.937  1.00 82.25           C  
ATOM   1280  O   THR A 173     -31.876 -82.455 -52.029  1.00 82.95           O  
ATOM   1281  CB  THR A 173     -30.386 -83.801 -49.650  1.00 68.18           C  
ATOM   1282  OG1 THR A 173     -29.491 -83.279 -50.629  1.00 66.35           O  
ATOM   1283  CG2 THR A 173     -29.782 -85.016 -48.954  1.00 61.51           C  
ATOM   1284  N   THR A 174     -33.310 -82.175 -50.288  1.00 84.29           N  
ATOM   1285  CA  THR A 174     -33.940 -80.956 -50.812  1.00 86.54           C  
ATOM   1286  C   THR A 174     -32.984 -79.754 -50.894  1.00 95.98           C  
ATOM   1287  O   THR A 174     -32.317 -79.419 -49.908  1.00 95.56           O  
ATOM   1288  CB  THR A 174     -35.328 -80.693 -50.187  1.00 93.42           C  
ATOM   1289  OG1 THR A 174     -36.011 -79.702 -50.964  1.00 98.75           O  
ATOM   1290  CG2 THR A 174     -35.265 -80.283 -48.719  1.00 86.46           C  
ATOM   1291  N   HIS A 175     -32.891 -79.143 -52.087  1.00 96.84           N  
ATOM   1292  CA  HIS A 175     -32.019 -77.995 -52.325  1.00 99.22           C  
ATOM   1293  C   HIS A 175     -32.757 -76.647 -52.094  1.00101.46           C  
ATOM   1294  O   HIS A 175     -32.114 -75.590 -52.032  1.00101.83           O  
ATOM   1295  CB  HIS A 175     -31.408 -78.083 -53.738  1.00103.09           C  
ATOM   1296  CG  HIS A 175     -30.295 -77.106 -53.990  1.00108.66           C  
ATOM   1297  ND1 HIS A 175     -29.009 -77.335 -53.519  1.00111.38           N  
ATOM   1298  CD2 HIS A 175     -30.314 -75.921 -54.651  1.00111.80           C  
ATOM   1299  CE1 HIS A 175     -28.292 -76.290 -53.909  1.00111.72           C  
ATOM   1300  NE2 HIS A 175     -29.035 -75.409 -54.588  1.00112.23           N  
ATOM   1301  N   THR A 176     -34.101 -76.699 -51.947  1.00 95.02           N  
ATOM   1302  CA  THR A 176     -34.950 -75.519 -51.741  1.00 93.28           C  
ATOM   1303  C   THR A 176     -35.000 -75.101 -50.271  1.00 92.93           C  
ATOM   1304  O   THR A 176     -34.957 -75.960 -49.382  1.00 92.09           O  
ATOM   1305  CB  THR A 176     -36.355 -75.730 -52.327  1.00102.14           C  
ATOM   1306  OG1 THR A 176     -36.980 -76.850 -51.686  1.00102.63           O  
ATOM   1307  CG2 THR A 176     -36.345 -75.898 -53.850  1.00100.12           C  
ATOM   1308  N   GLU A 177     -35.098 -73.775 -50.018  1.00 86.03           N  
ATOM   1309  CA  GLU A 177     -35.151 -73.226 -48.659  1.00 82.80           C  
ATOM   1310  C   GLU A 177     -36.450 -73.567 -47.932  1.00 80.75           C  
ATOM   1311  O   GLU A 177     -37.544 -73.361 -48.471  1.00 80.81           O  
ATOM   1312  CB  GLU A 177     -34.893 -71.706 -48.626  1.00 83.96           C  
ATOM   1313  CG  GLU A 177     -34.476 -71.229 -47.241  1.00 94.19           C  
ATOM   1314  CD  GLU A 177     -34.668 -69.766 -46.899  1.00116.17           C  
ATOM   1315  OE1 GLU A 177     -35.393 -69.062 -47.639  1.00115.16           O  
ATOM   1316  OE2 GLU A 177     -34.114 -69.330 -45.862  1.00108.95           O1-
ATOM   1317  N   GLU A 178     -36.311 -74.087 -46.709  1.00 71.98           N  
ATOM   1318  CA  GLU A 178     -37.415 -74.425 -45.813  1.00 69.75           C  
ATOM   1319  C   GLU A 178     -37.173 -73.623 -44.521  1.00 68.12           C  
ATOM   1320  O   GLU A 178     -36.633 -74.162 -43.555  1.00 67.54           O  
ATOM   1321  CB  GLU A 178     -37.441 -75.945 -45.530  1.00 71.13           C  
ATOM   1322  CG  GLU A 178     -37.818 -76.808 -46.726  1.00 84.94           C  
ATOM   1323  CD  GLU A 178     -38.093 -78.275 -46.437  1.00118.68           C  
ATOM   1324  OE1 GLU A 178     -38.670 -78.940 -47.329  1.00124.78           O  
ATOM   1325  OE2 GLU A 178     -37.743 -78.762 -45.334  1.00112.47           O1-
ATOM   1326  N   TYR A 179     -37.504 -72.316 -44.536  1.00 60.49           N  
ATOM   1327  CA  TYR A 179     -37.256 -71.395 -43.414  1.00 57.48           C  
ATOM   1328  C   TYR A 179     -37.578 -71.968 -42.011  1.00 58.92           C  
ATOM   1329  O   TYR A 179     -36.688 -72.033 -41.156  1.00 57.65           O  
ATOM   1330  CB  TYR A 179     -37.892 -70.005 -43.661  1.00 56.50           C  
ATOM   1331  CG  TYR A 179     -37.459 -68.949 -42.663  1.00 54.78           C  
ATOM   1332  CD1 TYR A 179     -36.313 -68.185 -42.878  1.00 56.68           C  
ATOM   1333  CD2 TYR A 179     -38.187 -68.724 -41.488  1.00 53.16           C  
ATOM   1334  CE1 TYR A 179     -35.916 -67.203 -41.964  1.00 56.25           C  
ATOM   1335  CE2 TYR A 179     -37.791 -67.752 -40.562  1.00 52.57           C  
ATOM   1336  CZ  TYR A 179     -36.640 -67.013 -40.795  1.00 58.65           C  
ATOM   1337  OH  TYR A 179     -36.218 -66.082 -39.889  1.00 58.04           O  
ATOM   1338  N   SER A 180     -38.832 -72.409 -41.802  1.00 53.68           N  
ATOM   1339  CA  SER A 180     -39.275 -72.983 -40.533  1.00 51.33           C  
ATOM   1340  C   SER A 180     -38.751 -74.413 -40.315  1.00 53.14           C  
ATOM   1341  O   SER A 180     -38.389 -74.766 -39.186  1.00 51.00           O  
ATOM   1342  CB  SER A 180     -40.788 -72.893 -40.404  1.00 53.04           C  
ATOM   1343  OG  SER A 180     -41.166 -71.529 -40.297  1.00 60.82           O  
ATOM   1344  N   GLY A 181     -38.666 -75.187 -41.405  1.00 49.36           N  
ATOM   1345  CA  GLY A 181     -38.143 -76.546 -41.416  1.00 47.99           C  
ATOM   1346  C   GLY A 181     -36.696 -76.641 -40.969  1.00 51.83           C  
ATOM   1347  O   GLY A 181     -36.319 -77.610 -40.321  1.00 51.66           O  
ATOM   1348  N   GLU A 182     -35.875 -75.629 -41.273  1.00 49.50           N  
ATOM   1349  CA  GLU A 182     -34.459 -75.605 -40.867  1.00 49.74           C  
ATOM   1350  C   GLU A 182     -34.338 -75.293 -39.353  1.00 50.61           C  
ATOM   1351  O   GLU A 182     -33.276 -75.447 -38.740  1.00 49.70           O  
ATOM   1352  CB  GLU A 182     -33.688 -74.572 -41.716  1.00 52.20           C  
ATOM   1353  CG  GLU A 182     -33.485 -74.975 -43.180  1.00 63.94           C  
ATOM   1354  CD  GLU A 182     -33.229 -73.859 -44.187  1.00 90.82           C  
ATOM   1355  OE1 GLU A 182     -32.866 -72.734 -43.767  1.00 91.07           O  
ATOM   1356  OE2 GLU A 182     -33.377 -74.118 -45.406  1.00 79.86           O1-
ATOM   1357  N   GLU A 183     -35.442 -74.872 -38.757  1.00 44.80           N  
ATOM   1358  CA  GLU A 183     -35.495 -74.531 -37.336  1.00 43.09           C  
ATOM   1359  C   GLU A 183     -36.122 -75.653 -36.520  1.00 44.90           C  
ATOM   1360  O   GLU A 183     -36.363 -75.454 -35.351  1.00 45.71           O  
ATOM   1361  CB  GLU A 183     -36.326 -73.257 -37.145  1.00 43.30           C  
ATOM   1362  CG  GLU A 183     -35.721 -72.009 -37.742  1.00 48.64           C  
ATOM   1363  CD  GLU A 183     -36.572 -70.763 -37.585  1.00 66.64           C  
ATOM   1364  OE1 GLU A 183     -37.744 -70.869 -37.151  1.00 49.31           O  
ATOM   1365  OE2 GLU A 183     -36.050 -69.670 -37.900  1.00 54.56           O1-
ATOM   1366  N   LYS A 184     -36.415 -76.801 -37.137  1.00 41.71           N  
ATOM   1367  CA  LYS A 184     -37.109 -77.934 -36.521  1.00 40.59           C  
ATOM   1368  C   LYS A 184     -36.593 -78.426 -35.155  1.00 44.19           C  
ATOM   1369  O   LYS A 184     -37.419 -78.743 -34.301  1.00 43.38           O  
ATOM   1370  CB  LYS A 184     -37.356 -79.089 -37.531  1.00 40.66           C  
ATOM   1371  CG  LYS A 184     -36.123 -79.889 -37.874  1.00 40.17           C  
ATOM   1372  CD  LYS A 184     -36.422 -81.291 -38.474  1.00 44.80           C  
ATOM   1373  CE  LYS A 184     -37.043 -81.270 -39.845  1.00 44.36           C  
ATOM   1374  NZ  LYS A 184     -36.389 -80.280 -40.753  1.00 50.62           N1+
ATOM   1375  N   THR A 185     -35.254 -78.501 -34.955  1.00 40.57           N  
ATOM   1376  CA  THR A 185     -34.705 -79.006 -33.692  1.00 40.78           C  
ATOM   1377  C   THR A 185     -34.971 -78.066 -32.515  1.00 44.64           C  
ATOM   1378  O   THR A 185     -34.999 -78.521 -31.360  1.00 43.41           O  
ATOM   1379  CB  THR A 185     -33.247 -79.424 -33.816  1.00 41.74           C  
ATOM   1380  OG1 THR A 185     -32.493 -78.255 -34.064  1.00 41.03           O  
ATOM   1381  CG2 THR A 185     -33.018 -80.500 -34.893  1.00 34.24           C  
ATOM   1382  N   TRP A 186     -35.172 -76.766 -32.805  1.00 40.23           N  
ATOM   1383  CA  TRP A 186     -35.565 -75.821 -31.766  1.00 39.32           C  
ATOM   1384  C   TRP A 186     -36.975 -76.212 -31.300  1.00 41.19           C  
ATOM   1385  O   TRP A 186     -37.231 -76.178 -30.106  1.00 39.84           O  
ATOM   1386  CB  TRP A 186     -35.561 -74.358 -32.259  1.00 37.37           C  
ATOM   1387  CG  TRP A 186     -35.977 -73.411 -31.166  1.00 37.61           C  
ATOM   1388  CD1 TRP A 186     -35.191 -72.928 -30.165  1.00 39.72           C  
ATOM   1389  CD2 TRP A 186     -37.326 -73.031 -30.835  1.00 37.62           C  
ATOM   1390  NE1 TRP A 186     -35.942 -72.170 -29.302  1.00 38.42           N  
ATOM   1391  CE2 TRP A 186     -37.262 -72.248 -29.667  1.00 40.01           C  
ATOM   1392  CE3 TRP A 186     -38.583 -73.256 -31.439  1.00 39.16           C  
ATOM   1393  CZ2 TRP A 186     -38.402 -71.671 -29.090  1.00 39.24           C  
ATOM   1394  CZ3 TRP A 186     -39.712 -72.693 -30.859  1.00 39.66           C  
ATOM   1395  CH2 TRP A 186     -39.611 -71.895 -29.715  1.00 39.46           C  
ATOM   1396  N   MET A 187     -37.879 -76.568 -32.232  1.00 40.05           N  
ATOM   1397  CA  MET A 187     -39.248 -76.963 -31.874  1.00 42.56           C  
ATOM   1398  C   MET A 187     -39.251 -78.292 -31.066  1.00 46.14           C  
ATOM   1399  O   MET A 187     -40.131 -78.487 -30.203  1.00 43.96           O  
ATOM   1400  CB  MET A 187     -40.134 -77.075 -33.143  1.00 47.15           C  
ATOM   1401  CG  MET A 187     -41.647 -77.077 -32.854  1.00 54.22           C  
ATOM   1402  SD  MET A 187     -42.310 -75.539 -32.057  1.00 61.87           S  
ATOM   1403  CE  MET A 187     -42.404 -74.435 -33.519  1.00 58.54           C  
ATOM   1404  N   TRP A 188     -38.242 -79.192 -31.328  1.00 40.76           N  
ATOM   1405  CA  TRP A 188     -38.105 -80.461 -30.614  1.00 40.88           C  
ATOM   1406  C   TRP A 188     -37.903 -80.095 -29.158  1.00 44.76           C  
ATOM   1407  O   TRP A 188     -38.647 -80.566 -28.283  1.00 45.24           O  
ATOM   1408  CB  TRP A 188     -36.896 -81.302 -31.129  1.00 39.26           C  
ATOM   1409  CG  TRP A 188     -37.033 -81.825 -32.532  1.00 40.58           C  
ATOM   1410  CD1 TRP A 188     -38.079 -81.625 -33.390  1.00 43.38           C  
ATOM   1411  CD2 TRP A 188     -36.084 -82.643 -33.233  1.00 40.79           C  
ATOM   1412  NE1 TRP A 188     -37.846 -82.276 -34.573  1.00 43.41           N  
ATOM   1413  CE2 TRP A 188     -36.619 -82.895 -34.514  1.00 44.86           C  
ATOM   1414  CE3 TRP A 188     -34.832 -83.194 -32.897  1.00 42.36           C  
ATOM   1415  CZ2 TRP A 188     -35.944 -83.668 -35.471  1.00 45.14           C  
ATOM   1416  CZ3 TRP A 188     -34.158 -83.957 -33.843  1.00 45.34           C  
ATOM   1417  CH2 TRP A 188     -34.730 -84.221 -35.100  1.00 46.39           C  
ATOM   1418  N   TRP A 189     -36.920 -79.195 -28.925  1.00 38.05           N  
ATOM   1419  CA  TRP A 189     -36.598 -78.659 -27.631  1.00 36.26           C  
ATOM   1420  C   TRP A 189     -37.814 -77.902 -26.979  1.00 40.65           C  
ATOM   1421  O   TRP A 189     -38.158 -78.181 -25.834  1.00 42.40           O  
ATOM   1422  CB  TRP A 189     -35.375 -77.749 -27.727  1.00 34.24           C  
ATOM   1423  CG  TRP A 189     -35.279 -76.772 -26.575  1.00 34.48           C  
ATOM   1424  CD1 TRP A 189     -35.461 -75.408 -26.635  1.00 37.00           C  
ATOM   1425  CD2 TRP A 189     -35.037 -77.087 -25.184  1.00 33.25           C  
ATOM   1426  NE1 TRP A 189     -35.368 -74.859 -25.367  1.00 35.38           N  
ATOM   1427  CE2 TRP A 189     -35.114 -75.864 -24.456  1.00 36.49           C  
ATOM   1428  CE3 TRP A 189     -34.795 -78.291 -24.472  1.00 34.12           C  
ATOM   1429  CZ2 TRP A 189     -34.915 -75.803 -23.060  1.00 35.03           C  
ATOM   1430  CZ3 TRP A 189     -34.607 -78.234 -23.080  1.00 34.65           C  
ATOM   1431  CH2 TRP A 189     -34.623 -76.997 -22.397  1.00 35.47           C  
ATOM   1432  N   HIS A 190     -38.394 -76.932 -27.683  1.00 35.91           N  
ATOM   1433  CA  HIS A 190     -39.492 -76.110 -27.173  1.00 35.49           C  
ATOM   1434  C   HIS A 190     -40.662 -76.951 -26.685  1.00 39.88           C  
ATOM   1435  O   HIS A 190     -41.102 -76.752 -25.565  1.00 39.12           O  
ATOM   1436  CB  HIS A 190     -39.909 -75.059 -28.192  1.00 35.35           C  
ATOM   1437  CG  HIS A 190     -41.049 -74.208 -27.745  1.00 37.65           C  
ATOM   1438  ND1 HIS A 190     -40.883 -73.231 -26.757  1.00 38.68           N  
ATOM   1439  CD2 HIS A 190     -42.330 -74.177 -28.190  1.00 37.90           C  
ATOM   1440  CE1 HIS A 190     -42.077 -72.664 -26.620  1.00 36.90           C  
ATOM   1441  NE2 HIS A 190     -42.976 -73.185 -27.467  1.00 37.30           N  
ATOM   1442  N   ASN A 191     -41.091 -77.936 -27.478  1.00 38.00           N  
ATOM   1443  CA  ASN A 191     -42.152 -78.876 -27.120  1.00 38.43           C  
ATOM   1444  C   ASN A 191     -41.787 -79.690 -25.907  1.00 42.10           C  
ATOM   1445  O   ASN A 191     -42.608 -79.806 -24.997  1.00 42.76           O  
ATOM   1446  CB  ASN A 191     -42.452 -79.810 -28.292  1.00 39.94           C  
ATOM   1447  CG  ASN A 191     -43.207 -79.099 -29.376  1.00 55.61           C  
ATOM   1448  OD1 ASN A 191     -43.789 -78.034 -29.174  1.00 55.35           O  
ATOM   1449  ND2 ASN A 191     -43.250 -79.685 -30.535  1.00 47.21           N  
ATOM   1450  N   PHE A 192     -40.544 -80.192 -25.850  1.00 37.68           N  
ATOM   1451  CA  PHE A 192     -40.090 -80.982 -24.717  1.00 37.16           C  
ATOM   1452  C   PHE A 192     -40.175 -80.215 -23.404  1.00 42.57           C  
ATOM   1453  O   PHE A 192     -40.829 -80.696 -22.468  1.00 42.47           O  
ATOM   1454  CB  PHE A 192     -38.697 -81.572 -24.953  1.00 38.26           C  
ATOM   1455  CG  PHE A 192     -38.248 -82.482 -23.841  1.00 38.58           C  
ATOM   1456  CD1 PHE A 192     -38.613 -83.820 -23.828  1.00 41.16           C  
ATOM   1457  CD2 PHE A 192     -37.439 -82.003 -22.813  1.00 38.95           C  
ATOM   1458  CE1 PHE A 192     -38.188 -84.666 -22.798  1.00 41.92           C  
ATOM   1459  CE2 PHE A 192     -37.037 -82.839 -21.778  1.00 41.55           C  
ATOM   1460  CZ  PHE A 192     -37.407 -84.171 -21.780  1.00 40.80           C  
ATOM   1461  N   ARG A 193     -39.598 -78.998 -23.359  1.00 39.57           N  
ATOM   1462  CA  ARG A 193     -39.622 -78.162 -22.147  1.00 38.64           C  
ATOM   1463  C   ARG A 193     -41.027 -77.612 -21.795  1.00 40.83           C  
ATOM   1464  O   ARG A 193     -41.244 -77.271 -20.649  1.00 40.97           O  
ATOM   1465  CB  ARG A 193     -38.560 -77.046 -22.201  1.00 39.65           C  
ATOM   1466  CG  ARG A 193     -38.801 -75.999 -23.287  1.00 44.02           C  
ATOM   1467  CD  ARG A 193     -39.451 -74.685 -22.813  1.00 41.27           C  
ATOM   1468  NE  ARG A 193     -39.442 -73.743 -23.930  1.00 35.24           N  
ATOM   1469  CZ  ARG A 193     -38.385 -73.007 -24.272  1.00 49.88           C  
ATOM   1470  NH1 ARG A 193     -37.313 -72.964 -23.486  1.00 37.11           N1+
ATOM   1471  NH2 ARG A 193     -38.408 -72.278 -25.380  1.00 36.56           N  
ATOM   1472  N   THR A 194     -41.963 -77.532 -22.761  1.00 37.95           N  
ATOM   1473  CA  THR A 194     -43.335 -77.049 -22.528  1.00 37.74           C  
ATOM   1474  C   THR A 194     -44.051 -78.132 -21.739  1.00 43.40           C  
ATOM   1475  O   THR A 194     -44.576 -77.850 -20.658  1.00 45.12           O  
ATOM   1476  CB  THR A 194     -44.011 -76.607 -23.847  1.00 37.89           C  
ATOM   1477  OG1 THR A 194     -43.379 -75.420 -24.289  1.00 34.53           O  
ATOM   1478  CG2 THR A 194     -45.497 -76.321 -23.692  1.00 32.35           C  
ATOM   1479  N   LEU A 195     -43.951 -79.380 -22.225  1.00 39.44           N  
ATOM   1480  CA  LEU A 195     -44.479 -80.613 -21.616  1.00 38.08           C  
ATOM   1481  C   LEU A 195     -43.996 -80.784 -20.155  1.00 41.54           C  
ATOM   1482  O   LEU A 195     -44.797 -81.079 -19.252  1.00 41.31           O  
ATOM   1483  CB  LEU A 195     -44.078 -81.838 -22.466  1.00 37.30           C  
ATOM   1484  CG  LEU A 195     -44.836 -82.037 -23.772  1.00 41.40           C  
ATOM   1485  CD1 LEU A 195     -44.181 -83.072 -24.615  1.00 40.73           C  
ATOM   1486  CD2 LEU A 195     -46.301 -82.396 -23.548  1.00 43.45           C  
ATOM   1487  N   CYS A 196     -42.701 -80.537 -19.935  1.00 38.58           N  
ATOM   1488  CA  CYS A 196     -41.996 -80.625 -18.644  1.00 39.33           C  
ATOM   1489  C   CYS A 196     -42.230 -79.401 -17.733  1.00 46.15           C  
ATOM   1490  O   CYS A 196     -41.659 -79.330 -16.644  1.00 46.67           O  
ATOM   1491  CB  CYS A 196     -40.503 -80.869 -18.871  1.00 39.93           C  
ATOM   1492  SG  CYS A 196     -40.110 -82.500 -19.561  1.00 44.64           S  
ATOM   1493  N   ASP A 197     -43.024 -78.425 -18.207  1.00 44.01           N  
ATOM   1494  CA  ASP A 197     -43.435 -77.239 -17.473  1.00 43.97           C  
ATOM   1495  C   ASP A 197     -42.314 -76.266 -17.081  1.00 45.17           C  
ATOM   1496  O   ASP A 197     -42.296 -75.747 -15.959  1.00 44.12           O  
ATOM   1497  CB  ASP A 197     -44.329 -77.630 -16.268  1.00 46.75           C  
ATOM   1498  CG  ASP A 197     -45.323 -76.559 -15.861  1.00 54.76           C  
ATOM   1499  OD1 ASP A 197     -45.327 -75.478 -16.502  1.00 52.71           O  
ATOM   1500  OD2 ASP A 197     -46.156 -76.835 -14.963  1.00 62.77           O1-
ATOM   1501  N   TYR A 198     -41.411 -75.986 -18.022  1.00 40.36           N  
ATOM   1502  CA  TYR A 198     -40.296 -75.058 -17.819  1.00 40.33           C  
ATOM   1503  C   TYR A 198     -39.498 -75.356 -16.545  1.00 42.72           C  
ATOM   1504  O   TYR A 198     -39.190 -74.433 -15.817  1.00 45.10           O  
ATOM   1505  CB  TYR A 198     -40.792 -73.579 -17.837  1.00 41.77           C  
ATOM   1506  CG  TYR A 198     -41.187 -73.058 -19.199  1.00 44.12           C  
ATOM   1507  CD1 TYR A 198     -42.407 -73.410 -19.777  1.00 45.77           C  
ATOM   1508  CD2 TYR A 198     -40.351 -72.199 -19.906  1.00 46.39           C  
ATOM   1509  CE1 TYR A 198     -42.775 -72.936 -21.032  1.00 46.47           C  
ATOM   1510  CE2 TYR A 198     -40.723 -71.693 -21.155  1.00 48.55           C  
ATOM   1511  CZ  TYR A 198     -41.937 -72.071 -21.715  1.00 55.74           C  
ATOM   1512  OH  TYR A 198     -42.322 -71.599 -22.946  1.00 57.43           O  
ATOM   1513  N   SER A 199     -39.227 -76.631 -16.222  1.00 39.04           N  
ATOM   1514  CA  SER A 199     -38.467 -76.965 -15.013  1.00 38.27           C  
ATOM   1515  C   SER A 199     -37.079 -76.344 -15.125  1.00 43.84           C  
ATOM   1516  O   SER A 199     -36.481 -76.382 -16.206  1.00 43.08           O  
ATOM   1517  CB  SER A 199     -38.329 -78.481 -14.850  1.00 40.42           C  
ATOM   1518  OG  SER A 199     -37.310 -78.824 -13.917  1.00 41.74           O  
ATOM   1519  N   LYS A 200     -36.589 -75.745 -14.021  1.00 42.73           N  
ATOM   1520  CA  LYS A 200     -35.279 -75.086 -13.914  1.00 43.57           C  
ATOM   1521  C   LYS A 200     -34.189 -76.115 -14.055  1.00 48.14           C  
ATOM   1522  O   LYS A 200     -33.067 -75.780 -14.400  1.00 49.36           O  
ATOM   1523  CB  LYS A 200     -35.136 -74.412 -12.532  1.00 47.24           C  
ATOM   1524  CG  LYS A 200     -35.787 -73.030 -12.417  1.00 77.06           C  
ATOM   1525  CD  LYS A 200     -35.674 -72.426 -11.001  1.00 91.48           C  
ATOM   1526  CE  LYS A 200     -36.776 -72.862 -10.052  1.00102.61           C  
ATOM   1527  NZ  LYS A 200     -36.677 -72.186  -8.729  1.00110.98           N1+
ATOM   1528  N   ARG A 201     -34.522 -77.371 -13.765  1.00 44.70           N  
ATOM   1529  CA  ARG A 201     -33.599 -78.504 -13.808  1.00 44.67           C  
ATOM   1530  C   ARG A 201     -33.348 -79.076 -15.231  1.00 46.10           C  
ATOM   1531  O   ARG A 201     -32.488 -79.951 -15.381  1.00 47.40           O  
ATOM   1532  CB  ARG A 201     -34.073 -79.592 -12.824  1.00 42.87           C  
ATOM   1533  CG  ARG A 201     -34.027 -79.122 -11.358  1.00 40.10           C  
ATOM   1534  CD  ARG A 201     -34.551 -80.167 -10.409  1.00 54.19           C  
ATOM   1535  NE  ARG A 201     -33.776 -81.402 -10.535  1.00 67.87           N  
ATOM   1536  CZ  ARG A 201     -34.110 -82.568  -9.993  1.00 76.63           C  
ATOM   1537  NH1 ARG A 201     -33.336 -83.628 -10.166  1.00 64.97           N1+
ATOM   1538  NH2 ARG A 201     -35.232 -82.685  -9.279  1.00 55.93           N  
ATOM   1539  N   ILE A 202     -34.087 -78.587 -16.252  1.00 37.16           N  
ATOM   1540  CA  ILE A 202     -33.963 -79.045 -17.648  1.00 37.24           C  
ATOM   1541  C   ILE A 202     -33.300 -77.983 -18.527  1.00 41.47           C  
ATOM   1542  O   ILE A 202     -33.810 -76.869 -18.638  1.00 41.48           O  
ATOM   1543  CB  ILE A 202     -35.288 -79.560 -18.243  1.00 39.95           C  
ATOM   1544  CG1 ILE A 202     -35.890 -80.643 -17.329  1.00 38.10           C  
ATOM   1545  CG2 ILE A 202     -35.045 -80.097 -19.679  1.00 42.11           C  
ATOM   1546  CD1 ILE A 202     -37.371 -80.896 -17.502  1.00 36.63           C  
ATOM   1547  N   ALA A 203     -32.121 -78.314 -19.072  1.00 37.51           N  
ATOM   1548  CA  ALA A 203     -31.315 -77.392 -19.848  1.00 38.49           C  
ATOM   1549  C   ALA A 203     -30.898 -77.985 -21.198  1.00 41.88           C  
ATOM   1550  O   ALA A 203     -31.174 -79.161 -21.482  1.00 40.83           O  
ATOM   1551  CB  ALA A 203     -30.091 -76.995 -19.034  1.00 40.19           C  
ATOM   1552  N   VAL A 204     -30.283 -77.143 -22.056  1.00 39.80           N  
ATOM   1553  CA  VAL A 204     -29.816 -77.543 -23.394  1.00 40.68           C  
ATOM   1554  C   VAL A 204     -28.325 -77.865 -23.403  1.00 44.56           C  
ATOM   1555  O   VAL A 204     -27.519 -77.169 -22.788  1.00 44.07           O  
ATOM   1556  CB  VAL A 204     -30.169 -76.489 -24.487  1.00 44.97           C  
ATOM   1557  CG1 VAL A 204     -29.662 -76.900 -25.872  1.00 45.07           C  
ATOM   1558  CG2 VAL A 204     -31.669 -76.226 -24.532  1.00 44.51           C  
ATOM   1559  N   ALA A 205     -27.989 -78.952 -24.097  1.00 42.59           N  
ATOM   1560  CA  ALA A 205     -26.640 -79.413 -24.457  1.00 41.90           C  
ATOM   1561  C   ALA A 205     -26.665 -79.324 -26.014  1.00 45.75           C  
ATOM   1562  O   ALA A 205     -27.108 -80.236 -26.710  1.00 44.92           O  
ATOM   1563  CB  ALA A 205     -26.421 -80.843 -23.970  1.00 41.81           C  
ATOM   1564  N   LEU A 206     -26.359 -78.138 -26.537  1.00 43.96           N  
ATOM   1565  CA  LEU A 206     -26.417 -77.887 -27.974  1.00 42.93           C  
ATOM   1566  C   LEU A 206     -25.280 -78.539 -28.747  1.00 47.25           C  
ATOM   1567  O   LEU A 206     -24.110 -78.232 -28.510  1.00 45.68           O  
ATOM   1568  CB  LEU A 206     -26.547 -76.386 -28.285  1.00 41.97           C  
ATOM   1569  CG  LEU A 206     -26.866 -76.025 -29.761  1.00 45.64           C  
ATOM   1570  CD1 LEU A 206     -28.260 -76.497 -30.172  1.00 44.78           C  
ATOM   1571  CD2 LEU A 206     -26.711 -74.522 -29.996  1.00 46.23           C  
ATOM   1572  N   GLU A 207     -25.632 -79.438 -29.680  1.00 45.62           N  
ATOM   1573  CA  GLU A 207     -24.653 -80.149 -30.499  1.00 47.15           C  
ATOM   1574  C   GLU A 207     -24.386 -79.451 -31.859  1.00 49.72           C  
ATOM   1575  O   GLU A 207     -25.321 -79.159 -32.605  1.00 46.30           O  
ATOM   1576  CB  GLU A 207     -25.069 -81.617 -30.635  1.00 49.16           C  
ATOM   1577  CG  GLU A 207     -23.976 -82.519 -31.182  1.00 60.69           C  
ATOM   1578  CD  GLU A 207     -24.208 -83.993 -30.923  1.00 82.45           C  
ATOM   1579  OE1 GLU A 207     -25.388 -84.412 -30.830  1.00 81.88           O  
ATOM   1580  OE2 GLU A 207     -23.200 -84.728 -30.806  1.00 69.15           O1-
ATOM   1581  N   ILE A 208     -23.086 -79.173 -32.142  1.00 48.78           N  
ATOM   1582  CA  ILE A 208     -22.582 -78.416 -33.309  1.00 49.00           C  
ATOM   1583  C   ILE A 208     -22.016 -79.318 -34.404  1.00 54.61           C  
ATOM   1584  O   ILE A 208     -21.136 -80.131 -34.143  1.00 56.28           O  
ATOM   1585  CB  ILE A 208     -21.572 -77.280 -32.865  1.00 51.96           C  
ATOM   1586  CG1 ILE A 208     -22.007 -76.482 -31.591  1.00 50.74           C  
ATOM   1587  CG2 ILE A 208     -21.137 -76.343 -34.008  1.00 52.56           C  
ATOM   1588  CD1 ILE A 208     -23.437 -75.908 -31.540  1.00 59.36           C  
ATOM   1589  N   GLY A 209     -22.518 -79.147 -35.622  1.00 51.09           N  
ATOM   1590  CA  GLY A 209     -22.113 -79.919 -36.797  1.00 50.84           C  
ATOM   1591  C   GLY A 209     -21.089 -79.227 -37.680  1.00 55.55           C  
ATOM   1592  O   GLY A 209     -20.809 -78.038 -37.491  1.00 54.18           O  
ATOM   1593  N   ALA A 210     -20.521 -79.986 -38.654  1.00 54.17           N  
ATOM   1594  CA  ALA A 210     -19.496 -79.548 -39.618  1.00 55.73           C  
ATOM   1595  C   ALA A 210     -19.968 -78.373 -40.428  1.00 63.66           C  
ATOM   1596  O   ALA A 210     -19.211 -77.424 -40.633  1.00 64.31           O  
ATOM   1597  CB  ALA A 210     -19.115 -80.687 -40.545  1.00 56.85           C  
ATOM   1598  N   ASP A 211     -21.224 -78.423 -40.884  1.00 61.99           N  
ATOM   1599  CA  ASP A 211     -21.798 -77.326 -41.645  1.00 62.28           C  
ATOM   1600  C   ASP A 211     -22.832 -76.633 -40.778  1.00 64.47           C  
ATOM   1601  O   ASP A 211     -23.773 -77.269 -40.266  1.00 63.12           O  
ATOM   1602  CB  ASP A 211     -22.354 -77.812 -42.999  1.00 65.70           C  
ATOM   1603  CG  ASP A 211     -21.282 -78.410 -43.923  1.00 85.09           C  
ATOM   1604  OD1 ASP A 211     -20.411 -77.643 -44.406  1.00 87.32           O  
ATOM   1605  OD2 ASP A 211     -21.303 -79.648 -44.142  1.00 93.22           O1-
ATOM   1606  N   LEU A 212     -22.583 -75.344 -40.518  1.00 60.32           N  
ATOM   1607  CA  LEU A 212     -23.461 -74.510 -39.709  1.00 58.05           C  
ATOM   1608  C   LEU A 212     -24.708 -74.143 -40.502  1.00 63.21           C  
ATOM   1609  O   LEU A 212     -24.632 -73.971 -41.726  1.00 63.81           O  
ATOM   1610  CB  LEU A 212     -22.743 -73.237 -39.245  1.00 57.59           C  
ATOM   1611  CG  LEU A 212     -21.753 -73.363 -38.084  1.00 61.61           C  
ATOM   1612  CD1 LEU A 212     -21.264 -71.976 -37.649  1.00 60.90           C  
ATOM   1613  CD2 LEU A 212     -22.386 -74.065 -36.865  1.00 63.37           C  
ATOM   1614  N   PRO A 213     -25.884 -74.025 -39.843  1.00 58.96           N  
ATOM   1615  CA  PRO A 213     -27.093 -73.641 -40.592  1.00 58.33           C  
ATOM   1616  C   PRO A 213     -27.082 -72.132 -40.833  1.00 62.57           C  
ATOM   1617  O   PRO A 213     -26.151 -71.458 -40.374  1.00 62.37           O  
ATOM   1618  CB  PRO A 213     -28.211 -74.035 -39.627  1.00 58.59           C  
ATOM   1619  CG  PRO A 213     -27.607 -73.796 -38.276  1.00 61.56           C  
ATOM   1620  CD  PRO A 213     -26.173 -74.194 -38.400  1.00 58.05           C  
ATOM   1621  N   SER A 214     -28.116 -71.584 -41.497  1.00 59.37           N  
ATOM   1622  CA  SER A 214     -28.174 -70.130 -41.673  1.00 59.46           C  
ATOM   1623  C   SER A 214     -28.425 -69.463 -40.318  1.00 60.03           C  
ATOM   1624  O   SER A 214     -28.934 -70.109 -39.399  1.00 59.11           O  
ATOM   1625  CB  SER A 214     -29.204 -69.719 -42.725  1.00 65.26           C  
ATOM   1626  OG  SER A 214     -30.485 -70.256 -42.449  1.00 81.15           O  
ATOM   1627  N   ASN A 215     -27.995 -68.203 -40.179  1.00 55.32           N  
ATOM   1628  CA  ASN A 215     -28.074 -67.392 -38.967  1.00 53.93           C  
ATOM   1629  C   ASN A 215     -29.353 -67.456 -38.178  1.00 55.80           C  
ATOM   1630  O   ASN A 215     -29.280 -67.541 -36.954  1.00 55.61           O  
ATOM   1631  CB  ASN A 215     -27.703 -65.949 -39.266  1.00 53.25           C  
ATOM   1632  CG  ASN A 215     -26.221 -65.756 -39.442  1.00 70.40           C  
ATOM   1633  OD1 ASN A 215     -25.412 -66.678 -39.249  1.00 62.80           O  
ATOM   1634  ND2 ASN A 215     -25.832 -64.544 -39.798  1.00 60.58           N  
ATOM   1635  N   HIS A 216     -30.520 -67.418 -38.865  1.00 50.96           N  
ATOM   1636  CA  HIS A 216     -31.833 -67.450 -38.217  1.00 49.50           C  
ATOM   1637  C   HIS A 216     -32.021 -68.725 -37.373  1.00 51.45           C  
ATOM   1638  O   HIS A 216     -32.627 -68.675 -36.319  1.00 50.16           O  
ATOM   1639  CB  HIS A 216     -33.002 -67.202 -39.219  1.00 49.94           C  
ATOM   1640  CG  HIS A 216     -33.274 -68.328 -40.189  1.00 53.73           C  
ATOM   1641  ND1 HIS A 216     -34.187 -69.341 -39.895  1.00 54.89           N  
ATOM   1642  CD2 HIS A 216     -32.824 -68.512 -41.453  1.00 56.04           C  
ATOM   1643  CE1 HIS A 216     -34.218 -70.125 -40.957  1.00 54.50           C  
ATOM   1644  NE2 HIS A 216     -33.417 -69.666 -41.923  1.00 55.75           N  
ATOM   1645  N   VAL A 217     -31.455 -69.840 -37.826  1.00 49.06           N  
ATOM   1646  CA  VAL A 217     -31.507 -71.131 -37.137  1.00 47.65           C  
ATOM   1647  C   VAL A 217     -30.679 -71.037 -35.843  1.00 49.48           C  
ATOM   1648  O   VAL A 217     -31.163 -71.446 -34.791  1.00 48.89           O  
ATOM   1649  CB  VAL A 217     -31.066 -72.299 -38.073  1.00 51.44           C  
ATOM   1650  CG1 VAL A 217     -31.053 -73.643 -37.335  1.00 50.80           C  
ATOM   1651  CG2 VAL A 217     -31.961 -72.373 -39.305  1.00 51.73           C  
ATOM   1652  N   ILE A 218     -29.458 -70.469 -35.924  1.00 45.94           N  
ATOM   1653  CA  ILE A 218     -28.567 -70.260 -34.781  1.00 45.42           C  
ATOM   1654  C   ILE A 218     -29.224 -69.303 -33.769  1.00 48.98           C  
ATOM   1655  O   ILE A 218     -29.256 -69.596 -32.569  1.00 49.14           O  
ATOM   1656  CB  ILE A 218     -27.171 -69.749 -35.254  1.00 48.25           C  
ATOM   1657  CG1 ILE A 218     -26.497 -70.790 -36.181  1.00 49.34           C  
ATOM   1658  CG2 ILE A 218     -26.280 -69.381 -34.059  1.00 46.01           C  
ATOM   1659  CD1 ILE A 218     -25.039 -70.441 -36.836  1.00 47.91           C  
ATOM   1660  N   ASP A 219     -29.760 -68.183 -34.254  1.00 46.47           N  
ATOM   1661  CA  ASP A 219     -30.417 -67.147 -33.419  1.00 46.70           C  
ATOM   1662  C   ASP A 219     -31.677 -67.674 -32.709  1.00 47.78           C  
ATOM   1663  O   ASP A 219     -32.104 -67.095 -31.718  1.00 45.37           O  
ATOM   1664  CB  ASP A 219     -30.749 -65.885 -34.257  1.00 49.16           C  
ATOM   1665  CG  ASP A 219     -29.547 -65.157 -34.850  1.00 62.07           C  
ATOM   1666  OD1 ASP A 219     -28.403 -65.571 -34.582  1.00 64.21           O  
ATOM   1667  OD2 ASP A 219     -29.752 -64.161 -35.562  1.00 69.98           O1-
ATOM   1668  N   ARG A 220     -32.242 -68.800 -33.182  1.00 44.37           N  
ATOM   1669  CA  ARG A 220     -33.403 -69.390 -32.517  1.00 43.65           C  
ATOM   1670  C   ARG A 220     -33.102 -69.794 -31.077  1.00 44.65           C  
ATOM   1671  O   ARG A 220     -34.025 -69.895 -30.281  1.00 41.88           O  
ATOM   1672  CB  ARG A 220     -33.868 -70.637 -33.281  1.00 40.61           C  
ATOM   1673  CG  ARG A 220     -34.862 -70.323 -34.323  1.00 40.24           C  
ATOM   1674  CD  ARG A 220     -36.049 -69.657 -33.709  1.00 38.31           C  
ATOM   1675  NE  ARG A 220     -37.274 -70.314 -34.121  1.00 42.68           N  
ATOM   1676  CZ  ARG A 220     -38.385 -70.322 -33.402  1.00 55.73           C  
ATOM   1677  NH1 ARG A 220     -39.478 -70.918 -33.867  1.00 46.43           N1+
ATOM   1678  NH2 ARG A 220     -38.407 -69.760 -32.196  1.00 39.35           N  
ATOM   1679  N   TRP A 221     -31.805 -70.051 -30.777  1.00 41.76           N  
ATOM   1680  CA  TRP A 221     -31.271 -70.526 -29.491  1.00 41.61           C  
ATOM   1681  C   TRP A 221     -30.938 -69.457 -28.498  1.00 45.41           C  
ATOM   1682  O   TRP A 221     -30.617 -69.770 -27.347  1.00 45.20           O  
ATOM   1683  CB  TRP A 221     -30.082 -71.465 -29.715  1.00 40.18           C  
ATOM   1684  CG  TRP A 221     -30.522 -72.704 -30.410  1.00 40.66           C  
ATOM   1685  CD1 TRP A 221     -30.530 -72.928 -31.757  1.00 43.67           C  
ATOM   1686  CD2 TRP A 221     -31.254 -73.778 -29.818  1.00 40.39           C  
ATOM   1687  NE1 TRP A 221     -31.117 -74.134 -32.031  1.00 43.28           N  
ATOM   1688  CE2 TRP A 221     -31.548 -74.698 -30.853  1.00 44.51           C  
ATOM   1689  CE3 TRP A 221     -31.573 -74.126 -28.484  1.00 40.80           C  
ATOM   1690  CZ2 TRP A 221     -32.123 -75.950 -30.599  1.00 43.34           C  
ATOM   1691  CZ3 TRP A 221     -32.186 -75.347 -28.238  1.00 42.27           C  
ATOM   1692  CH2 TRP A 221     -32.464 -76.239 -29.289  1.00 43.67           C  
ATOM   1693  N   LEU A 222     -31.018 -68.195 -28.948  1.00 41.55           N  
ATOM   1694  CA  LEU A 222     -30.801 -66.982 -28.166  1.00 41.20           C  
ATOM   1695  C   LEU A 222     -31.933 -66.923 -27.085  1.00 45.20           C  
ATOM   1696  O   LEU A 222     -33.121 -67.155 -27.383  1.00 42.88           O  
ATOM   1697  CB  LEU A 222     -30.901 -65.797 -29.149  1.00 41.89           C  
ATOM   1698  CG  LEU A 222     -29.679 -64.871 -29.417  1.00 47.57           C  
ATOM   1699  CD1 LEU A 222     -28.336 -65.446 -28.939  1.00 47.31           C  
ATOM   1700  CD2 LEU A 222     -29.670 -64.392 -30.845  1.00 46.46           C  
ATOM   1701  N   GLY A 223     -31.519 -66.745 -25.834  1.00 42.14           N  
ATOM   1702  CA  GLY A 223     -32.423 -66.704 -24.696  1.00 41.12           C  
ATOM   1703  C   GLY A 223     -32.764 -68.061 -24.129  1.00 42.96           C  
ATOM   1704  O   GLY A 223     -33.474 -68.147 -23.122  1.00 44.86           O  
ATOM   1705  N   GLU A 224     -32.264 -69.130 -24.757  1.00 37.79           N  
ATOM   1706  CA  GLU A 224     -32.507 -70.503 -24.307  1.00 36.26           C  
ATOM   1707  C   GLU A 224     -31.481 -70.884 -23.244  1.00 41.15           C  
ATOM   1708  O   GLU A 224     -30.340 -70.430 -23.364  1.00 38.19           O  
ATOM   1709  CB  GLU A 224     -32.492 -71.524 -25.490  1.00 37.33           C  
ATOM   1710  CG  GLU A 224     -33.641 -71.376 -26.487  1.00 38.20           C  
ATOM   1711  CD  GLU A 224     -35.044 -71.565 -25.929  1.00 37.42           C  
ATOM   1712  OE1 GLU A 224     -35.183 -72.115 -24.817  1.00 38.75           O  
ATOM   1713  OE2 GLU A 224     -36.008 -71.151 -26.603  1.00 45.54           O1-
ATOM   1714  N   PRO A 225     -31.871 -71.731 -22.236  1.00 41.44           N  
ATOM   1715  CA  PRO A 225     -30.909 -72.151 -21.182  1.00 42.91           C  
ATOM   1716  C   PRO A 225     -29.810 -73.107 -21.645  1.00 46.83           C  
ATOM   1717  O   PRO A 225     -29.791 -74.268 -21.232  1.00 48.56           O  
ATOM   1718  CB  PRO A 225     -31.808 -72.854 -20.125  1.00 44.10           C  
ATOM   1719  CG  PRO A 225     -32.996 -73.361 -20.929  1.00 47.67           C  
ATOM   1720  CD  PRO A 225     -33.223 -72.311 -22.001  1.00 42.76           C  
ATOM   1721  N   ILE A 226     -28.879 -72.632 -22.457  1.00 42.76           N  
ATOM   1722  CA  ILE A 226     -27.809 -73.504 -22.930  1.00 43.07           C  
ATOM   1723  C   ILE A 226     -26.797 -73.668 -21.796  1.00 47.79           C  
ATOM   1724  O   ILE A 226     -26.193 -72.695 -21.356  1.00 47.73           O  
ATOM   1725  CB  ILE A 226     -27.187 -73.045 -24.291  1.00 46.08           C  
ATOM   1726  CG1 ILE A 226     -28.270 -72.958 -25.399  1.00 45.72           C  
ATOM   1727  CG2 ILE A 226     -26.029 -73.992 -24.747  1.00 46.13           C  
ATOM   1728  CD1 ILE A 226     -27.899 -72.051 -26.580  1.00 46.24           C  
ATOM   1729  N   LYS A 227     -26.657 -74.890 -21.294  1.00 44.29           N  
ATOM   1730  CA  LYS A 227     -25.694 -75.162 -20.231  1.00 44.00           C  
ATOM   1731  C   LYS A 227     -24.401 -75.740 -20.784  1.00 49.61           C  
ATOM   1732  O   LYS A 227     -23.338 -75.595 -20.157  1.00 52.52           O  
ATOM   1733  CB  LYS A 227     -26.320 -76.033 -19.123  1.00 44.73           C  
ATOM   1734  CG  LYS A 227     -27.035 -75.201 -18.060  1.00 52.29           C  
ATOM   1735  CD  LYS A 227     -26.078 -74.236 -17.346  1.00 60.49           C  
ATOM   1736  CE  LYS A 227     -26.674 -72.871 -17.091  1.00 81.29           C  
ATOM   1737  NZ  LYS A 227     -25.635 -71.880 -16.676  1.00 93.10           N1+
ATOM   1738  N   ALA A 228     -24.483 -76.393 -21.971  1.00 44.33           N  
ATOM   1739  CA  ALA A 228     -23.306 -76.984 -22.628  1.00 44.63           C  
ATOM   1740  C   ALA A 228     -23.387 -76.929 -24.150  1.00 47.43           C  
ATOM   1741  O   ALA A 228     -24.480 -76.909 -24.715  1.00 45.95           O  
ATOM   1742  CB  ALA A 228     -23.071 -78.420 -22.155  1.00 44.54           C  
ATOM   1743  N   ALA A 229     -22.218 -76.885 -24.799  1.00 43.94           N  
ATOM   1744  CA  ALA A 229     -22.065 -76.954 -26.249  1.00 43.69           C  
ATOM   1745  C   ALA A 229     -21.200 -78.189 -26.557  1.00 49.59           C  
ATOM   1746  O   ALA A 229     -20.116 -78.353 -25.985  1.00 49.65           O  
ATOM   1747  CB  ALA A 229     -21.411 -75.694 -26.791  1.00 44.61           C  
ATOM   1748  N   ILE A 230     -21.708 -79.074 -27.429  1.00 47.31           N  
ATOM   1749  CA  ILE A 230     -21.037 -80.314 -27.833  1.00 47.29           C  
ATOM   1750  C   ILE A 230     -20.295 -80.121 -29.149  1.00 50.09           C  
ATOM   1751  O   ILE A 230     -20.903 -79.835 -30.178  1.00 48.22           O  
ATOM   1752  CB  ILE A 230     -22.015 -81.530 -27.860  1.00 49.07           C  
ATOM   1753  CG1 ILE A 230     -22.626 -81.769 -26.479  1.00 47.84           C  
ATOM   1754  CG2 ILE A 230     -21.311 -82.788 -28.375  1.00 48.36           C  
ATOM   1755  CD1 ILE A 230     -23.950 -82.512 -26.465  1.00 49.12           C  
ATOM   1756  N   LEU A 231     -18.973 -80.275 -29.106  1.00 47.83           N  
ATOM   1757  CA  LEU A 231     -18.134 -80.103 -30.289  1.00 47.72           C  
ATOM   1758  C   LEU A 231     -17.499 -81.428 -30.712  1.00 51.54           C  
ATOM   1759  O   LEU A 231     -16.552 -81.892 -30.068  1.00 50.84           O  
ATOM   1760  CB  LEU A 231     -17.045 -79.005 -30.099  1.00 48.64           C  
ATOM   1761  CG  LEU A 231     -17.393 -77.682 -29.353  1.00 52.73           C  
ATOM   1762  CD1 LEU A 231     -16.164 -76.810 -29.238  1.00 54.48           C  
ATOM   1763  CD2 LEU A 231     -18.503 -76.887 -30.057  1.00 51.05           C  
ATOM   1764  N   PRO A 232     -18.007 -82.054 -31.797  1.00 48.49           N  
ATOM   1765  CA  PRO A 232     -17.401 -83.319 -32.277  1.00 48.08           C  
ATOM   1766  C   PRO A 232     -16.040 -83.052 -32.880  1.00 53.14           C  
ATOM   1767  O   PRO A 232     -15.883 -82.043 -33.541  1.00 52.35           O  
ATOM   1768  CB  PRO A 232     -18.389 -83.810 -33.350  1.00 49.12           C  
ATOM   1769  CG  PRO A 232     -19.663 -82.965 -33.148  1.00 53.27           C  
ATOM   1770  CD  PRO A 232     -19.147 -81.650 -32.641  1.00 48.99           C  
ATOM   1771  N   THR A 233     -15.049 -83.928 -32.638  1.00 53.21           N  
ATOM   1772  CA  THR A 233     -13.685 -83.796 -33.193  1.00 55.16           C  
ATOM   1773  C   THR A 233     -13.657 -83.665 -34.737  1.00 62.92           C  
ATOM   1774  O   THR A 233     -12.728 -83.076 -35.297  1.00 65.87           O  
ATOM   1775  CB  THR A 233     -12.851 -84.993 -32.772  1.00 57.35           C  
ATOM   1776  OG1 THR A 233     -13.567 -86.183 -33.139  1.00 52.78           O  
ATOM   1777  CG2 THR A 233     -12.553 -84.993 -31.271  1.00 54.47           C  
ATOM   1778  N   SER A 234     -14.687 -84.216 -35.402  1.00 58.68           N  
ATOM   1779  CA  SER A 234     -14.866 -84.267 -36.844  1.00 58.48           C  
ATOM   1780  C   SER A 234     -15.226 -82.915 -37.485  1.00 63.54           C  
ATOM   1781  O   SER A 234     -15.074 -82.774 -38.697  1.00 64.33           O  
ATOM   1782  CB  SER A 234     -15.884 -85.348 -37.204  1.00 60.68           C  
ATOM   1783  OG  SER A 234     -17.203 -84.992 -36.812  1.00 67.38           O  
ATOM   1784  N   ILE A 235     -15.707 -81.933 -36.690  1.00 60.79           N  
ATOM   1785  CA  ILE A 235     -16.060 -80.581 -37.170  1.00 59.95           C  
ATOM   1786  C   ILE A 235     -14.796 -79.715 -37.297  1.00 66.36           C  
ATOM   1787  O   ILE A 235     -14.824 -78.686 -37.970  1.00 67.47           O  
ATOM   1788  CB  ILE A 235     -17.177 -79.870 -36.329  1.00 60.32           C  
ATOM   1789  CG1 ILE A 235     -16.653 -79.328 -34.978  1.00 60.35           C  
ATOM   1790  CG2 ILE A 235     -18.384 -80.760 -36.146  1.00 58.69           C  
ATOM   1791  CD1 ILE A 235     -17.514 -78.260 -34.297  1.00 56.36           C  
ATOM   1792  N   PHE A 236     -13.704 -80.123 -36.620  1.00 62.40           N  
ATOM   1793  CA  PHE A 236     -12.454 -79.381 -36.605  1.00 62.53           C  
ATOM   1794  C   PHE A 236     -11.669 -79.543 -37.912  1.00 68.78           C  
ATOM   1795  O   PHE A 236     -11.446 -80.670 -38.369  1.00 70.19           O  
ATOM   1796  CB  PHE A 236     -11.585 -79.797 -35.395  1.00 63.59           C  
ATOM   1797  CG  PHE A 236     -12.015 -79.263 -34.048  1.00 63.28           C  
ATOM   1798  CD1 PHE A 236     -13.054 -79.864 -33.340  1.00 64.22           C  
ATOM   1799  CD2 PHE A 236     -11.344 -78.199 -33.459  1.00 65.54           C  
ATOM   1800  CE1 PHE A 236     -13.454 -79.372 -32.096  1.00 63.77           C  
ATOM   1801  CE2 PHE A 236     -11.728 -77.720 -32.202  1.00 67.48           C  
ATOM   1802  CZ  PHE A 236     -12.782 -78.311 -31.528  1.00 63.87           C  
ATOM   1803  N   LEU A 237     -11.218 -78.411 -38.484  1.00 65.37           N  
ATOM   1804  CA  LEU A 237     -10.346 -78.368 -39.668  1.00 66.18           C  
ATOM   1805  C   LEU A 237      -8.909 -78.649 -39.187  1.00 73.03           C  
ATOM   1806  O   LEU A 237      -8.657 -78.710 -37.977  1.00 72.45           O  
ATOM   1807  CB  LEU A 237     -10.379 -76.978 -40.339  1.00 65.69           C  
ATOM   1808  CG  LEU A 237     -11.719 -76.384 -40.763  1.00 67.75           C  
ATOM   1809  CD1 LEU A 237     -11.526 -74.963 -41.200  1.00 67.56           C  
ATOM   1810  CD2 LEU A 237     -12.361 -77.178 -41.888  1.00 68.24           C  
ATOM   1811  N   THR A 238      -7.973 -78.798 -40.122  1.00 72.68           N  
ATOM   1812  CA  THR A 238      -6.556 -79.050 -39.835  1.00 74.23           C  
ATOM   1813  C   THR A 238      -5.727 -77.879 -40.382  1.00 80.70           C  
ATOM   1814  O   THR A 238      -5.926 -77.474 -41.529  1.00 80.47           O  
ATOM   1815  CB  THR A 238      -6.136 -80.393 -40.446  1.00 81.12           C  
ATOM   1816  OG1 THR A 238      -7.199 -81.334 -40.281  1.00 84.42           O  
ATOM   1817  CG2 THR A 238      -4.864 -80.943 -39.835  1.00 77.49           C  
ATOM   1818  N   ASN A 239      -4.844 -77.304 -39.555  1.00 79.22           N  
ATOM   1819  CA  ASN A 239      -4.009 -76.187 -39.991  1.00 80.74           C  
ATOM   1820  C   ASN A 239      -2.730 -76.696 -40.652  1.00 89.70           C  
ATOM   1821  O   ASN A 239      -2.557 -77.914 -40.774  1.00 89.88           O  
ATOM   1822  CB  ASN A 239      -3.755 -75.160 -38.850  1.00 77.91           C  
ATOM   1823  CG  ASN A 239      -2.750 -75.514 -37.762  1.00 89.32           C  
ATOM   1824  OD1 ASN A 239      -2.065 -76.547 -37.775  1.00 82.00           O  
ATOM   1825  ND2 ASN A 239      -2.634 -74.629 -36.784  1.00 77.44           N  
ATOM   1826  N   LYS A 240      -1.845 -75.768 -41.079  1.00 89.67           N  
ATOM   1827  CA  LYS A 240      -0.551 -76.051 -41.715  1.00 92.19           C  
ATOM   1828  C   LYS A 240       0.302 -77.061 -40.912  1.00 97.26           C  
ATOM   1829  O   LYS A 240       0.891 -77.969 -41.500  1.00 98.41           O  
ATOM   1830  CB  LYS A 240       0.241 -74.743 -41.918  1.00 96.66           C  
ATOM   1831  CG  LYS A 240      -0.354 -73.766 -42.937  1.00118.15           C  
ATOM   1832  CD  LYS A 240       0.519 -72.518 -43.085  1.00130.13           C  
ATOM   1833  CE  LYS A 240       0.283 -71.772 -44.378  1.00138.38           C  
ATOM   1834  NZ  LYS A 240       1.330 -70.742 -44.617  1.00145.63           N1+
ATOM   1835  N   LYS A 241       0.341 -76.912 -39.578  1.00 93.44           N  
ATOM   1836  CA  LYS A 241       1.124 -77.766 -38.678  1.00 94.64           C  
ATOM   1837  C   LYS A 241       0.394 -79.041 -38.179  1.00 97.52           C  
ATOM   1838  O   LYS A 241       0.944 -79.785 -37.359  1.00 98.27           O  
ATOM   1839  CB  LYS A 241       1.697 -76.937 -37.506  1.00 98.12           C  
ATOM   1840  CG  LYS A 241       2.767 -75.924 -37.913  1.00116.92           C  
ATOM   1841  CD  LYS A 241       2.740 -74.693 -37.007  1.00129.17           C  
ATOM   1842  CE  LYS A 241       3.754 -73.652 -37.424  1.00144.60           C  
ATOM   1843  NZ  LYS A 241       3.676 -72.427 -36.583  1.00153.07           N1+
ATOM   1844  N   GLY A 242      -0.814 -79.285 -38.688  1.00 91.72           N  
ATOM   1845  CA  GLY A 242      -1.607 -80.466 -38.350  1.00 89.91           C  
ATOM   1846  C   GLY A 242      -2.467 -80.389 -37.101  1.00 90.63           C  
ATOM   1847  O   GLY A 242      -3.002 -81.410 -36.657  1.00 89.01           O  
ATOM   1848  N   PHE A 243      -2.615 -79.183 -36.529  1.00 85.41           N  
ATOM   1849  CA  PHE A 243      -3.405 -78.983 -35.322  1.00 82.90           C  
ATOM   1850  C   PHE A 243      -4.890 -78.763 -35.652  1.00 79.90           C  
ATOM   1851  O   PHE A 243      -5.204 -78.155 -36.680  1.00 77.89           O  
ATOM   1852  CB  PHE A 243      -2.873 -77.797 -34.491  1.00 86.01           C  
ATOM   1853  CG  PHE A 243      -1.390 -77.724 -34.212  1.00 91.07           C  
ATOM   1854  CD1 PHE A 243      -0.658 -78.871 -33.918  1.00 96.61           C  
ATOM   1855  CD2 PHE A 243      -0.731 -76.498 -34.190  1.00 95.48           C  
ATOM   1856  CE1 PHE A 243       0.719 -78.799 -33.672  1.00 99.68           C  
ATOM   1857  CE2 PHE A 243       0.643 -76.426 -33.929  1.00100.56           C  
ATOM   1858  CZ  PHE A 243       1.358 -77.578 -33.673  1.00 99.68           C  
ATOM   1859  N   PRO A 244      -5.824 -79.208 -34.777  1.00 72.80           N  
ATOM   1860  CA  PRO A 244      -7.247 -78.957 -35.054  1.00 70.45           C  
ATOM   1861  C   PRO A 244      -7.608 -77.492 -34.835  1.00 72.53           C  
ATOM   1862  O   PRO A 244      -7.180 -76.897 -33.848  1.00 72.55           O  
ATOM   1863  CB  PRO A 244      -7.974 -79.874 -34.080  1.00 70.78           C  
ATOM   1864  CG  PRO A 244      -7.010 -80.098 -32.976  1.00 75.87           C  
ATOM   1865  CD  PRO A 244      -5.634 -79.935 -33.503  1.00 73.24           C  
ATOM   1866  N   VAL A 245      -8.320 -76.899 -35.806  1.00 66.98           N  
ATOM   1867  CA  VAL A 245      -8.775 -75.498 -35.795  1.00 65.13           C  
ATOM   1868  C   VAL A 245     -10.248 -75.441 -36.231  1.00 65.97           C  
ATOM   1869  O   VAL A 245     -10.790 -76.454 -36.677  1.00 64.51           O  
ATOM   1870  CB  VAL A 245      -7.875 -74.560 -36.663  1.00 69.62           C  
ATOM   1871  CG1 VAL A 245      -6.487 -74.383 -36.044  1.00 70.33           C  
ATOM   1872  CG2 VAL A 245      -7.778 -75.040 -38.115  1.00 70.13           C  
ATOM   1873  N   LEU A 246     -10.885 -74.269 -36.124  1.00 61.19           N  
ATOM   1874  CA  LEU A 246     -12.277 -74.122 -36.541  1.00 59.92           C  
ATOM   1875  C   LEU A 246     -12.427 -73.089 -37.648  1.00 65.33           C  
ATOM   1876  O   LEU A 246     -11.613 -72.171 -37.734  1.00 65.99           O  
ATOM   1877  CB  LEU A 246     -13.194 -73.795 -35.344  1.00 57.91           C  
ATOM   1878  CG  LEU A 246     -13.406 -74.921 -34.335  1.00 61.98           C  
ATOM   1879  CD1 LEU A 246     -13.944 -74.383 -33.009  1.00 61.22           C  
ATOM   1880  CD2 LEU A 246     -14.319 -76.000 -34.891  1.00 62.91           C  
ATOM   1881  N   SER A 247     -13.465 -73.233 -38.495  1.00 61.48           N  
ATOM   1882  CA  SER A 247     -13.759 -72.268 -39.559  1.00 61.43           C  
ATOM   1883  C   SER A 247     -14.128 -70.949 -38.897  1.00 67.85           C  
ATOM   1884  O   SER A 247     -14.718 -70.976 -37.814  1.00 67.58           O  
ATOM   1885  CB  SER A 247     -14.935 -72.750 -40.405  1.00 62.64           C  
ATOM   1886  OG  SER A 247     -16.196 -72.387 -39.863  1.00 63.58           O  
ATOM   1887  N   LYS A 248     -13.816 -69.799 -39.539  1.00 67.30           N  
ATOM   1888  CA  LYS A 248     -14.148 -68.459 -39.010  1.00 67.05           C  
ATOM   1889  C   LYS A 248     -15.591 -68.363 -38.463  1.00 69.54           C  
ATOM   1890  O   LYS A 248     -15.808 -67.727 -37.437  1.00 67.81           O  
ATOM   1891  CB  LYS A 248     -13.893 -67.366 -40.060  1.00 69.94           C  
ATOM   1892  CG  LYS A 248     -12.432 -66.973 -40.210  1.00 86.75           C  
ATOM   1893  CD  LYS A 248     -12.233 -66.061 -41.417  1.00 99.85           C  
ATOM   1894  CE  LYS A 248     -10.781 -65.950 -41.818  1.00116.37           C  
ATOM   1895  NZ  LYS A 248     -10.616 -65.265 -43.130  1.00125.30           N1+
ATOM   1896  N   MET A 249     -16.549 -69.034 -39.123  1.00 67.72           N  
ATOM   1897  CA  MET A 249     -17.954 -69.059 -38.721  1.00 67.64           C  
ATOM   1898  C   MET A 249     -18.209 -69.860 -37.439  1.00 67.45           C  
ATOM   1899  O   MET A 249     -19.054 -69.460 -36.639  1.00 67.19           O  
ATOM   1900  CB  MET A 249     -18.849 -69.520 -39.875  1.00 71.37           C  
ATOM   1901  CG  MET A 249     -19.590 -68.370 -40.521  1.00 77.98           C  
ATOM   1902  SD  MET A 249     -20.202 -68.764 -42.183  1.00 86.13           S  
ATOM   1903  CE  MET A 249     -20.837 -67.120 -42.695  1.00 83.48           C  
ATOM   1904  N   HIS A 250     -17.489 -70.982 -37.245  1.00 60.31           N  
ATOM   1905  CA  HIS A 250     -17.592 -71.813 -36.045  1.00 57.03           C  
ATOM   1906  C   HIS A 250     -16.975 -71.041 -34.904  1.00 59.82           C  
ATOM   1907  O   HIS A 250     -17.510 -71.072 -33.797  1.00 58.70           O  
ATOM   1908  CB  HIS A 250     -16.875 -73.160 -36.226  1.00 57.39           C  
ATOM   1909  CG  HIS A 250     -17.666 -74.184 -36.978  1.00 59.51           C  
ATOM   1910  ND1 HIS A 250     -17.559 -74.309 -38.346  1.00 61.56           N  
ATOM   1911  CD2 HIS A 250     -18.546 -75.105 -36.524  1.00 59.48           C  
ATOM   1912  CE1 HIS A 250     -18.351 -75.315 -38.678  1.00 59.86           C  
ATOM   1913  NE2 HIS A 250     -18.962 -75.825 -37.616  1.00 59.35           N  
ATOM   1914  N   GLN A 251     -15.885 -70.292 -35.184  1.00 56.84           N  
ATOM   1915  CA  GLN A 251     -15.231 -69.438 -34.193  1.00 57.11           C  
ATOM   1916  C   GLN A 251     -16.208 -68.363 -33.706  1.00 62.15           C  
ATOM   1917  O   GLN A 251     -16.290 -68.115 -32.493  1.00 61.66           O  
ATOM   1918  CB  GLN A 251     -13.976 -68.792 -34.774  1.00 59.77           C  
ATOM   1919  CG  GLN A 251     -12.846 -69.770 -35.060  1.00 61.99           C  
ATOM   1920  CD  GLN A 251     -11.720 -69.068 -35.766  1.00 72.03           C  
ATOM   1921  OE1 GLN A 251     -11.347 -67.952 -35.413  1.00 64.00           O  
ATOM   1922  NE2 GLN A 251     -11.164 -69.694 -36.802  1.00 64.55           N  
ATOM   1923  N   ARG A 252     -17.001 -67.780 -34.644  1.00 59.77           N  
ATOM   1924  CA  ARG A 252     -18.036 -66.772 -34.343  1.00 59.40           C  
ATOM   1925  C   ARG A 252     -19.046 -67.372 -33.342  1.00 60.46           C  
ATOM   1926  O   ARG A 252     -19.350 -66.741 -32.323  1.00 59.70           O  
ATOM   1927  CB  ARG A 252     -18.739 -66.307 -35.642  1.00 63.01           C  
ATOM   1928  CG  ARG A 252     -19.361 -64.909 -35.572  1.00 79.18           C  
ATOM   1929  CD  ARG A 252     -20.680 -64.813 -36.336  1.00 92.76           C  
ATOM   1930  NE  ARG A 252     -20.512 -64.424 -37.740  1.00102.70           N  
ATOM   1931  CZ  ARG A 252     -20.994 -65.107 -38.777  1.00120.79           C  
ATOM   1932  NH1 ARG A 252     -21.679 -66.228 -38.585  1.00111.02           N1+
ATOM   1933  NH2 ARG A 252     -20.796 -64.672 -40.015  1.00109.22           N  
ATOM   1934  N   LEU A 253     -19.502 -68.623 -33.606  1.00 56.32           N  
ATOM   1935  CA  LEU A 253     -20.419 -69.332 -32.721  1.00 55.67           C  
ATOM   1936  C   LEU A 253     -19.794 -69.608 -31.337  1.00 59.32           C  
ATOM   1937  O   LEU A 253     -20.473 -69.374 -30.340  1.00 59.16           O  
ATOM   1938  CB  LEU A 253     -21.043 -70.590 -33.373  1.00 55.58           C  
ATOM   1939  CG  LEU A 253     -22.042 -71.420 -32.495  1.00 59.34           C  
ATOM   1940  CD1 LEU A 253     -23.207 -70.571 -31.970  1.00 57.38           C  
ATOM   1941  CD2 LEU A 253     -22.565 -72.634 -33.243  1.00 62.36           C  
ATOM   1942  N   ILE A 254     -18.495 -70.009 -31.273  1.00 56.09           N  
ATOM   1943  CA  ILE A 254     -17.778 -70.230 -30.005  1.00 55.80           C  
ATOM   1944  C   ILE A 254     -17.764 -68.927 -29.166  1.00 61.69           C  
ATOM   1945  O   ILE A 254     -18.107 -68.976 -27.983  1.00 61.59           O  
ATOM   1946  CB  ILE A 254     -16.341 -70.822 -30.204  1.00 59.33           C  
ATOM   1947  CG1 ILE A 254     -16.336 -72.163 -30.973  1.00 59.48           C  
ATOM   1948  CG2 ILE A 254     -15.557 -70.937 -28.878  1.00 59.93           C  
ATOM   1949  CD1 ILE A 254     -17.186 -73.326 -30.385  1.00 66.36           C  
ATOM   1950  N   PHE A 255     -17.415 -67.773 -29.785  1.00 59.42           N  
ATOM   1951  CA  PHE A 255     -17.382 -66.482 -29.094  1.00 59.71           C  
ATOM   1952  C   PHE A 255     -18.719 -66.134 -28.445  1.00 63.21           C  
ATOM   1953  O   PHE A 255     -18.728 -65.683 -27.302  1.00 63.44           O  
ATOM   1954  CB  PHE A 255     -16.845 -65.349 -29.987  1.00 62.53           C  
ATOM   1955  CG  PHE A 255     -15.363 -65.446 -30.284  1.00 65.70           C  
ATOM   1956  CD1 PHE A 255     -14.429 -65.520 -29.251  1.00 70.12           C  
ATOM   1957  CD2 PHE A 255     -14.900 -65.453 -31.595  1.00 69.03           C  
ATOM   1958  CE1 PHE A 255     -13.062 -65.641 -29.530  1.00 72.67           C  
ATOM   1959  CE2 PHE A 255     -13.530 -65.571 -31.876  1.00 73.11           C  
ATOM   1960  CZ  PHE A 255     -12.621 -65.662 -30.841  1.00 71.91           C  
ATOM   1961  N   ARG A 256     -19.842 -66.428 -29.131  1.00 58.23           N  
ATOM   1962  CA  ARG A 256     -21.176 -66.206 -28.581  1.00 55.84           C  
ATOM   1963  C   ARG A 256     -21.369 -67.155 -27.390  1.00 55.82           C  
ATOM   1964  O   ARG A 256     -21.808 -66.713 -26.329  1.00 54.62           O  
ATOM   1965  CB  ARG A 256     -22.257 -66.428 -29.669  1.00 57.43           C  
ATOM   1966  CG  ARG A 256     -23.711 -66.384 -29.149  1.00 66.54           C  
ATOM   1967  CD  ARG A 256     -24.750 -66.727 -30.220  1.00 74.79           C  
ATOM   1968  NE  ARG A 256     -24.986 -65.616 -31.153  1.00 72.44           N  
ATOM   1969  CZ  ARG A 256     -26.028 -65.527 -31.975  1.00 80.87           C  
ATOM   1970  NH1 ARG A 256     -26.940 -66.491 -32.010  1.00 71.14           N1+
ATOM   1971  NH2 ARG A 256     -26.162 -64.477 -32.773  1.00 71.72           N  
ATOM   1972  N   LEU A 257     -20.996 -68.445 -27.550  1.00 49.59           N  
ATOM   1973  CA  LEU A 257     -21.131 -69.433 -26.473  1.00 47.98           C  
ATOM   1974  C   LEU A 257     -20.291 -69.128 -25.226  1.00 52.14           C  
ATOM   1975  O   LEU A 257     -20.787 -69.305 -24.109  1.00 49.07           O  
ATOM   1976  CB  LEU A 257     -20.905 -70.861 -27.000  1.00 48.01           C  
ATOM   1977  CG  LEU A 257     -21.992 -71.398 -27.961  1.00 50.04           C  
ATOM   1978  CD1 LEU A 257     -21.455 -72.545 -28.810  1.00 49.51           C  
ATOM   1979  CD2 LEU A 257     -23.274 -71.793 -27.206  1.00 47.27           C  
ATOM   1980  N   LEU A 258     -19.046 -68.607 -25.413  1.00 52.55           N  
ATOM   1981  CA  LEU A 258     -18.162 -68.204 -24.302  1.00 53.53           C  
ATOM   1982  C   LEU A 258     -18.770 -67.052 -23.511  1.00 59.05           C  
ATOM   1983  O   LEU A 258     -18.579 -66.998 -22.302  1.00 60.61           O  
ATOM   1984  CB  LEU A 258     -16.766 -67.794 -24.803  1.00 54.81           C  
ATOM   1985  CG  LEU A 258     -15.841 -68.902 -25.314  1.00 59.72           C  
ATOM   1986  CD1 LEU A 258     -14.802 -68.333 -26.259  1.00 61.16           C  
ATOM   1987  CD2 LEU A 258     -15.151 -69.599 -24.175  1.00 61.49           C  
ATOM   1988  N   LYS A 259     -19.503 -66.130 -24.182  1.00 56.56           N  
ATOM   1989  CA  LYS A 259     -20.193 -65.007 -23.514  1.00 57.03           C  
ATOM   1990  C   LYS A 259     -21.272 -65.575 -22.570  1.00 62.35           C  
ATOM   1991  O   LYS A 259     -21.466 -65.045 -21.476  1.00 62.34           O  
ATOM   1992  CB  LYS A 259     -20.839 -64.062 -24.531  1.00 59.34           C  
ATOM   1993  CG  LYS A 259     -19.936 -62.990 -25.087  1.00 74.22           C  
ATOM   1994  CD  LYS A 259     -20.703 -62.135 -26.098  1.00 85.91           C  
ATOM   1995  CE  LYS A 259     -20.294 -60.681 -26.065  1.00 96.09           C  
ATOM   1996  NZ  LYS A 259     -21.294 -59.814 -26.747  1.00102.25           N1+
ATOM   1997  N   LEU A 260     -21.918 -66.695 -22.968  1.00 58.65           N  
ATOM   1998  CA  LEU A 260     -22.914 -67.391 -22.151  1.00 57.77           C  
ATOM   1999  C   LEU A 260     -22.282 -68.276 -21.087  1.00 61.64           C  
ATOM   2000  O   LEU A 260     -23.011 -68.908 -20.333  1.00 60.48           O  
ATOM   2001  CB  LEU A 260     -23.803 -68.272 -23.038  1.00 57.75           C  
ATOM   2002  CG  LEU A 260     -24.891 -67.584 -23.836  1.00 62.44           C  
ATOM   2003  CD1 LEU A 260     -25.601 -68.588 -24.719  1.00 62.63           C  
ATOM   2004  CD2 LEU A 260     -25.892 -66.886 -22.922  1.00 62.23           C  
ATOM   2005  N   GLU A 261     -20.941 -68.378 -21.051  1.00 59.95           N  
ATOM   2006  CA  GLU A 261     -20.214 -69.211 -20.088  1.00 60.81           C  
ATOM   2007  C   GLU A 261     -20.702 -70.694 -20.076  1.00 63.74           C  
ATOM   2008  O   GLU A 261     -20.904 -71.282 -19.003  1.00 64.37           O  
ATOM   2009  CB  GLU A 261     -20.237 -68.593 -18.660  1.00 62.89           C  
ATOM   2010  CG  GLU A 261     -19.686 -67.178 -18.529  1.00 79.16           C  
ATOM   2011  CD  GLU A 261     -20.014 -66.525 -17.196  1.00109.56           C  
ATOM   2012  OE1 GLU A 261     -19.407 -66.922 -16.174  1.00 97.02           O  
ATOM   2013  OE2 GLU A 261     -20.897 -65.635 -17.170  1.00111.29           O1-
ATOM   2014  N   VAL A 262     -20.888 -71.290 -21.273  1.00 57.71           N  
ATOM   2015  CA  VAL A 262     -21.293 -72.692 -21.410  1.00 55.36           C  
ATOM   2016  C   VAL A 262     -20.104 -73.604 -21.107  1.00 59.36           C  
ATOM   2017  O   VAL A 262     -18.942 -73.189 -21.220  1.00 59.99           O  
ATOM   2018  CB  VAL A 262     -21.906 -73.039 -22.809  1.00 57.75           C  
ATOM   2019  CG1 VAL A 262     -23.056 -72.113 -23.185  1.00 55.89           C  
ATOM   2020  CG2 VAL A 262     -20.842 -73.079 -23.909  1.00 58.84           C  
ATOM   2021  N   GLN A 263     -20.391 -74.864 -20.765  1.00 54.44           N  
ATOM   2022  CA  GLN A 263     -19.326 -75.839 -20.602  1.00 53.53           C  
ATOM   2023  C   GLN A 263     -19.152 -76.497 -21.976  1.00 56.35           C  
ATOM   2024  O   GLN A 263     -20.134 -76.787 -22.658  1.00 53.80           O  
ATOM   2025  CB  GLN A 263     -19.629 -76.857 -19.490  1.00 53.96           C  
ATOM   2026  CG  GLN A 263     -19.649 -76.208 -18.098  1.00 58.63           C  
ATOM   2027  CD  GLN A 263     -19.665 -77.227 -17.003  1.00 64.85           C  
ATOM   2028  OE1 GLN A 263     -20.715 -77.759 -16.638  1.00 58.72           O  
ATOM   2029  NE2 GLN A 263     -18.491 -77.545 -16.475  1.00 53.91           N  
ATOM   2030  N   PHE A 264     -17.913 -76.640 -22.428  1.00 54.46           N  
ATOM   2031  CA  PHE A 264     -17.693 -77.249 -23.725  1.00 54.80           C  
ATOM   2032  C   PHE A 264     -17.514 -78.741 -23.578  1.00 59.86           C  
ATOM   2033  O   PHE A 264     -16.927 -79.193 -22.596  1.00 60.69           O  
ATOM   2034  CB  PHE A 264     -16.535 -76.574 -24.468  1.00 57.42           C  
ATOM   2035  CG  PHE A 264     -16.913 -75.202 -24.976  1.00 58.81           C  
ATOM   2036  CD1 PHE A 264     -16.732 -74.072 -24.184  1.00 62.51           C  
ATOM   2037  CD2 PHE A 264     -17.498 -75.043 -26.228  1.00 60.40           C  
ATOM   2038  CE1 PHE A 264     -17.114 -72.805 -24.644  1.00 63.29           C  
ATOM   2039  CE2 PHE A 264     -17.889 -73.777 -26.681  1.00 62.79           C  
ATOM   2040  CZ  PHE A 264     -17.689 -72.667 -25.888  1.00 61.02           C  
ATOM   2041  N   ILE A 265     -18.091 -79.516 -24.514  1.00 55.08           N  
ATOM   2042  CA  ILE A 265     -17.965 -80.972 -24.505  1.00 53.71           C  
ATOM   2043  C   ILE A 265     -17.365 -81.451 -25.817  1.00 55.50           C  
ATOM   2044  O   ILE A 265     -17.918 -81.183 -26.877  1.00 54.66           O  
ATOM   2045  CB  ILE A 265     -19.285 -81.705 -24.149  1.00 55.59           C  
ATOM   2046  CG1 ILE A 265     -19.841 -81.250 -22.772  1.00 53.92           C  
ATOM   2047  CG2 ILE A 265     -19.082 -83.236 -24.199  1.00 56.53           C  
ATOM   2048  CD1 ILE A 265     -21.285 -81.638 -22.523  1.00 48.00           C  
ATOM   2049  N   ILE A 266     -16.228 -82.151 -25.738  1.00 51.59           N  
ATOM   2050  CA  ILE A 266     -15.565 -82.727 -26.886  1.00 50.98           C  
ATOM   2051  C   ILE A 266     -15.999 -84.182 -27.064  1.00 53.15           C  
ATOM   2052  O   ILE A 266     -15.781 -84.993 -26.179  1.00 51.49           O  
ATOM   2053  CB  ILE A 266     -14.032 -82.480 -26.866  1.00 55.22           C  
ATOM   2054  CG1 ILE A 266     -13.757 -81.040 -27.321  1.00 56.59           C  
ATOM   2055  CG2 ILE A 266     -13.299 -83.452 -27.791  1.00 55.94           C  
ATOM   2056  CD1 ILE A 266     -13.071 -80.280 -26.383  1.00 69.11           C  
ATOM   2057  N   THR A 267     -16.619 -84.497 -28.223  1.00 50.96           N  
ATOM   2058  CA  THR A 267     -17.122 -85.836 -28.563  1.00 50.68           C  
ATOM   2059  C   THR A 267     -16.413 -86.461 -29.778  1.00 54.71           C  
ATOM   2060  O   THR A 267     -15.863 -85.741 -30.605  1.00 54.96           O  
ATOM   2061  CB  THR A 267     -18.684 -85.863 -28.574  1.00 53.60           C  
ATOM   2062  OG1 THR A 267     -19.127 -87.217 -28.549  1.00 52.60           O  
ATOM   2063  CG2 THR A 267     -19.305 -85.127 -29.766  1.00 43.75           C  
ATOM   2064  N   GLY A 268     -16.400 -87.789 -29.844  1.00 51.85           N  
ATOM   2065  CA  GLY A 268     -15.750 -88.528 -30.922  1.00 52.05           C  
ATOM   2066  C   GLY A 268     -14.292 -88.860 -30.668  1.00 57.73           C  
ATOM   2067  O   GLY A 268     -13.755 -88.517 -29.610  1.00 56.49           O  
ATOM   2068  N   THR A 269     -13.638 -89.548 -31.639  1.00 57.30           N  
ATOM   2069  CA  THR A 269     -12.231 -89.960 -31.512  1.00 59.89           C  
ATOM   2070  C   THR A 269     -11.236 -88.910 -32.011  1.00 67.59           C  
ATOM   2071  O   THR A 269     -11.638 -87.961 -32.694  1.00 65.44           O  
ATOM   2072  CB  THR A 269     -11.974 -91.357 -32.120  1.00 70.35           C  
ATOM   2073  OG1 THR A 269     -12.328 -91.368 -33.503  1.00 68.29           O  
ATOM   2074  CG2 THR A 269     -12.683 -92.474 -31.360  1.00 69.66           C  
ATOM   2075  N   ASN A 270      -9.933 -89.083 -31.666  1.00 69.29           N  
ATOM   2076  CA  ASN A 270      -8.873 -88.174 -32.095  1.00 72.17           C  
ATOM   2077  C   ASN A 270      -8.661 -88.341 -33.589  1.00 80.03           C  
ATOM   2078  O   ASN A 270      -8.275 -89.421 -34.037  1.00 81.83           O  
ATOM   2079  CB  ASN A 270      -7.566 -88.410 -31.319  1.00 77.35           C  
ATOM   2080  CG  ASN A 270      -6.467 -87.385 -31.573  1.00108.30           C  
ATOM   2081  OD1 ASN A 270      -6.689 -86.282 -32.096  1.00105.39           O  
ATOM   2082  ND2 ASN A 270      -5.245 -87.721 -31.187  1.00100.37           N  
ATOM   2083  N   HIS A 271      -8.995 -87.292 -34.355  1.00 77.58           N  
ATOM   2084  CA  HIS A 271      -8.876 -87.257 -35.805  1.00 79.01           C  
ATOM   2085  C   HIS A 271      -7.643 -86.451 -36.210  1.00 87.33           C  
ATOM   2086  O   HIS A 271      -7.376 -86.239 -37.401  1.00 87.51           O  
ATOM   2087  CB  HIS A 271     -10.167 -86.732 -36.445  1.00 78.47           C  
ATOM   2088  CG  HIS A 271     -11.320 -87.679 -36.328  1.00 81.29           C  
ATOM   2089  ND1 HIS A 271     -11.192 -89.022 -36.650  1.00 84.15           N  
ATOM   2090  CD2 HIS A 271     -12.599 -87.440 -35.962  1.00 81.84           C  
ATOM   2091  CE1 HIS A 271     -12.387 -89.556 -36.444  1.00 82.56           C  
ATOM   2092  NE2 HIS A 271     -13.268 -88.639 -36.047  1.00 81.49           N  
ATOM   2093  N   HIS A 272      -6.893 -86.014 -35.190  1.00 86.42           N  
ATOM   2094  CA  HIS A 272      -5.647 -85.279 -35.329  1.00 88.82           C  
ATOM   2095  C   HIS A 272      -4.599 -86.115 -34.576  1.00 98.12           C  
ATOM   2096  O   HIS A 272      -3.871 -85.624 -33.708  1.00 97.48           O  
ATOM   2097  CB  HIS A 272      -5.818 -83.822 -34.841  1.00 88.65           C  
ATOM   2098  CG  HIS A 272      -6.732 -83.017 -35.726  1.00 90.99           C  
ATOM   2099  ND1 HIS A 272      -8.111 -83.173 -35.682  1.00 91.01           N  
ATOM   2100  CD2 HIS A 272      -6.432 -82.117 -36.692  1.00 93.09           C  
ATOM   2101  CE1 HIS A 272      -8.599 -82.359 -36.604  1.00 89.84           C  
ATOM   2102  NE2 HIS A 272      -7.629 -81.698 -37.233  1.00 91.44           N  
ATOM   2103  N   SER A 273      -4.574 -87.429 -34.959  1.00 99.02           N  
ATOM   2104  CA  SER A 273      -3.786 -88.569 -34.466  1.00101.32           C  
ATOM   2105  C   SER A 273      -2.308 -88.306 -34.221  1.00110.26           C  
ATOM   2106  O   SER A 273      -1.776 -88.799 -33.219  1.00110.76           O  
ATOM   2107  CB  SER A 273      -3.959 -89.780 -35.381  1.00105.10           C  
ATOM   2108  OG  SER A 273      -5.316 -90.190 -35.445  1.00112.57           O  
ATOM   2109  N   GLU A 274      -1.645 -87.539 -35.130  1.00108.98           N  
ATOM   2110  CA  GLU A 274      -0.219 -87.178 -35.032  1.00110.79           C  
ATOM   2111  C   GLU A 274       0.068 -86.285 -33.814  1.00113.71           C  
ATOM   2112  O   GLU A 274       1.187 -86.296 -33.297  1.00114.33           O  
ATOM   2113  CB  GLU A 274       0.264 -86.494 -36.320  1.00113.32           C  
ATOM   2114  CG  GLU A 274       0.513 -87.459 -37.465  1.00126.86           C  
ATOM   2115  CD  GLU A 274       0.268 -86.865 -38.837  1.00154.64           C  
ATOM   2116  OE1 GLU A 274      -0.912 -86.605 -39.170  1.00150.16           O  
ATOM   2117  OE2 GLU A 274       1.253 -86.671 -39.588  1.00152.43           O1-
ATOM   2118  N   LYS A 275      -0.957 -85.532 -33.359  1.00108.24           N  
ATOM   2119  CA  LYS A 275      -0.891 -84.633 -32.206  1.00107.20           C  
ATOM   2120  C   LYS A 275      -1.689 -85.179 -31.017  1.00108.57           C  
ATOM   2121  O   LYS A 275      -2.569 -86.024 -31.207  1.00106.39           O  
ATOM   2122  CB  LYS A 275      -1.345 -83.208 -32.604  1.00108.77           C  
ATOM   2123  CG  LYS A 275      -0.522 -82.571 -33.749  1.00122.52           C  
ATOM   2124  CD  LYS A 275       0.956 -82.333 -33.381  1.00132.59           C  
ATOM   2125  CE  LYS A 275       1.838 -82.066 -34.575  1.00139.86           C  
ATOM   2126  NZ  LYS A 275       3.226 -81.732 -34.159  1.00148.24           N1+
ATOM   2127  N   GLU A 276      -1.350 -84.732 -29.787  1.00105.40           N  
ATOM   2128  CA  GLU A 276      -2.035 -85.169 -28.560  1.00104.40           C  
ATOM   2129  C   GLU A 276      -3.513 -84.678 -28.464  1.00106.13           C  
ATOM   2130  O   GLU A 276      -3.857 -83.661 -29.077  1.00105.33           O  
ATOM   2131  CB  GLU A 276      -1.207 -84.887 -27.287  1.00106.45           C  
ATOM   2132  CG  GLU A 276      -0.716 -83.457 -27.109  1.00116.10           C  
ATOM   2133  CD  GLU A 276      -0.099 -83.136 -25.757  1.00138.00           C  
ATOM   2134  OE1 GLU A 276       0.218 -81.947 -25.529  1.00131.95           O  
ATOM   2135  OE2 GLU A 276       0.020 -84.050 -24.908  1.00132.89           O1-
ATOM   2136  N   PHE A 277      -4.387 -85.433 -27.741  1.00100.30           N  
ATOM   2137  CA  PHE A 277      -5.824 -85.132 -27.636  1.00 97.57           C  
ATOM   2138  C   PHE A 277      -6.205 -83.757 -27.053  1.00 98.17           C  
ATOM   2139  O   PHE A 277      -7.233 -83.183 -27.444  1.00 97.28           O  
ATOM   2140  CB  PHE A 277      -6.620 -86.268 -26.951  1.00 98.66           C  
ATOM   2141  CG  PHE A 277      -8.083 -86.234 -27.332  1.00 98.63           C  
ATOM   2142  CD1 PHE A 277      -8.978 -85.417 -26.653  1.00100.36           C  
ATOM   2143  CD2 PHE A 277      -8.552 -86.967 -28.414  1.00100.89           C  
ATOM   2144  CE1 PHE A 277     -10.304 -85.313 -27.067  1.00100.27           C  
ATOM   2145  CE2 PHE A 277      -9.888 -86.885 -28.810  1.00102.46           C  
ATOM   2146  CZ  PHE A 277     -10.749 -86.047 -28.145  1.00 99.28           C  
ATOM   2147  N   CYS A 278      -5.396 -83.238 -26.117  1.00 91.43           N  
ATOM   2148  CA  CYS A 278      -5.669 -81.950 -25.480  1.00 87.83           C  
ATOM   2149  C   CYS A 278      -5.573 -80.764 -26.451  1.00 83.53           C  
ATOM   2150  O   CYS A 278      -5.987 -79.671 -26.082  1.00 81.06           O  
ATOM   2151  CB  CYS A 278      -4.797 -81.753 -24.245  1.00 89.22           C  
ATOM   2152  SG  CYS A 278      -3.021 -81.794 -24.579  1.00 95.75           S  
ATOM   2153  N   SER A 279      -5.076 -80.985 -27.698  1.00 76.25           N  
ATOM   2154  CA  SER A 279      -4.970 -79.946 -28.736  1.00 74.11           C  
ATOM   2155  C   SER A 279      -6.344 -79.339 -29.043  1.00 73.02           C  
ATOM   2156  O   SER A 279      -6.435 -78.120 -29.191  1.00 73.12           O  
ATOM   2157  CB  SER A 279      -4.300 -80.481 -29.997  1.00 77.01           C  
ATOM   2158  OG  SER A 279      -5.048 -81.536 -30.574  1.00 82.85           O  
ATOM   2159  N   TYR A 280      -7.417 -80.171 -29.052  1.00 65.11           N  
ATOM   2160  CA  TYR A 280      -8.801 -79.702 -29.218  1.00 62.76           C  
ATOM   2161  C   TYR A 280      -9.142 -78.687 -28.121  1.00 66.50           C  
ATOM   2162  O   TYR A 280      -9.715 -77.636 -28.413  1.00 66.55           O  
ATOM   2163  CB  TYR A 280      -9.795 -80.875 -29.172  1.00 61.74           C  
ATOM   2164  CG  TYR A 280      -9.656 -81.828 -30.338  1.00 62.52           C  
ATOM   2165  CD1 TYR A 280     -10.142 -81.491 -31.601  1.00 63.11           C  
ATOM   2166  CD2 TYR A 280      -9.071 -83.083 -30.175  1.00 63.39           C  
ATOM   2167  CE1 TYR A 280     -10.069 -82.386 -32.665  1.00 62.94           C  
ATOM   2168  CE2 TYR A 280      -8.961 -83.975 -31.248  1.00 64.07           C  
ATOM   2169  CZ  TYR A 280      -9.453 -83.613 -32.492  1.00 68.38           C  
ATOM   2170  OH  TYR A 280      -9.364 -84.470 -33.561  1.00 69.30           O  
ATOM   2171  N   LEU A 281      -8.740 -78.990 -26.871  1.00 62.82           N  
ATOM   2172  CA  LEU A 281      -8.920 -78.152 -25.677  1.00 62.11           C  
ATOM   2173  C   LEU A 281      -8.057 -76.898 -25.767  1.00 66.60           C  
ATOM   2174  O   LEU A 281      -8.525 -75.814 -25.422  1.00 66.10           O  
ATOM   2175  CB  LEU A 281      -8.496 -78.964 -24.441  1.00 62.43           C  
ATOM   2176  CG  LEU A 281      -9.447 -79.074 -23.276  1.00 65.74           C  
ATOM   2177  CD1 LEU A 281     -10.883 -79.168 -23.742  1.00 64.65           C  
ATOM   2178  CD2 LEU A 281      -9.090 -80.267 -22.432  1.00 66.38           C  
ATOM   2179  N   GLN A 282      -6.796 -77.057 -26.232  1.00 63.72           N  
ATOM   2180  CA  GLN A 282      -5.820 -75.986 -26.403  1.00 63.95           C  
ATOM   2181  C   GLN A 282      -6.364 -74.957 -27.372  1.00 66.49           C  
ATOM   2182  O   GLN A 282      -6.200 -73.760 -27.146  1.00 65.92           O  
ATOM   2183  CB  GLN A 282      -4.466 -76.529 -26.903  1.00 66.73           C  
ATOM   2184  CG  GLN A 282      -3.674 -77.288 -25.840  1.00 86.76           C  
ATOM   2185  CD  GLN A 282      -2.253 -77.576 -26.264  1.00115.74           C  
ATOM   2186  OE1 GLN A 282      -1.988 -78.356 -27.193  1.00115.05           O  
ATOM   2187  NE2 GLN A 282      -1.300 -76.972 -25.563  1.00107.26           N  
ATOM   2188  N   TYR A 283      -7.031 -75.420 -28.437  1.00 62.54           N  
ATOM   2189  CA  TYR A 283      -7.623 -74.524 -29.414  1.00 62.14           C  
ATOM   2190  C   TYR A 283      -8.740 -73.704 -28.785  1.00 67.21           C  
ATOM   2191  O   TYR A 283      -8.829 -72.507 -29.065  1.00 67.89           O  
ATOM   2192  CB  TYR A 283      -8.101 -75.270 -30.668  1.00 62.70           C  
ATOM   2193  CG  TYR A 283      -8.573 -74.319 -31.744  1.00 63.75           C  
ATOM   2194  CD1 TYR A 283      -7.667 -73.528 -32.448  1.00 66.67           C  
ATOM   2195  CD2 TYR A 283      -9.932 -74.139 -31.997  1.00 62.76           C  
ATOM   2196  CE1 TYR A 283      -8.098 -72.602 -33.395  1.00 67.27           C  
ATOM   2197  CE2 TYR A 283     -10.371 -73.236 -32.962  1.00 63.84           C  
ATOM   2198  CZ  TYR A 283      -9.448 -72.480 -33.669  1.00 74.07           C  
ATOM   2199  OH  TYR A 283      -9.861 -71.583 -34.628  1.00 77.96           O  
ATOM   2200  N   LEU A 284      -9.556 -74.321 -27.907  1.00 63.74           N  
ATOM   2201  CA  LEU A 284     -10.638 -73.605 -27.225  1.00 63.24           C  
ATOM   2202  C   LEU A 284     -10.104 -72.554 -26.245  1.00 67.88           C  
ATOM   2203  O   LEU A 284     -10.699 -71.478 -26.123  1.00 65.86           O  
ATOM   2204  CB  LEU A 284     -11.604 -74.567 -26.520  1.00 62.34           C  
ATOM   2205  CG  LEU A 284     -12.472 -75.448 -27.418  1.00 66.53           C  
ATOM   2206  CD1 LEU A 284     -13.486 -76.195 -26.587  1.00 65.22           C  
ATOM   2207  CD2 LEU A 284     -13.206 -74.628 -28.483  1.00 67.26           C  
ATOM   2208  N   GLU A 285      -8.972 -72.861 -25.565  1.00 65.71           N  
ATOM   2209  CA  GLU A 285      -8.311 -71.940 -24.644  1.00 65.92           C  
ATOM   2210  C   GLU A 285      -7.766 -70.753 -25.431  1.00 71.51           C  
ATOM   2211  O   GLU A 285      -7.941 -69.614 -25.003  1.00 71.40           O  
ATOM   2212  CB  GLU A 285      -7.204 -72.639 -23.839  1.00 68.30           C  
ATOM   2213  CG  GLU A 285      -7.715 -73.572 -22.745  1.00 82.09           C  
ATOM   2214  CD  GLU A 285      -8.353 -72.968 -21.503  1.00109.33           C  
ATOM   2215  OE1 GLU A 285      -8.966 -73.740 -20.730  1.00103.77           O  
ATOM   2216  OE2 GLU A 285      -8.219 -71.742 -21.279  1.00107.71           O1-
ATOM   2217  N   TYR A 286      -7.183 -71.022 -26.617  1.00 69.31           N  
ATOM   2218  CA  TYR A 286      -6.628 -70.037 -27.554  1.00 70.26           C  
ATOM   2219  C   TYR A 286      -7.704 -69.029 -27.953  1.00 72.38           C  
ATOM   2220  O   TYR A 286      -7.501 -67.835 -27.752  1.00 71.75           O  
ATOM   2221  CB  TYR A 286      -6.008 -70.744 -28.774  1.00 72.67           C  
ATOM   2222  CG  TYR A 286      -5.766 -69.852 -29.973  1.00 76.85           C  
ATOM   2223  CD1 TYR A 286      -4.589 -69.117 -30.094  1.00 80.94           C  
ATOM   2224  CD2 TYR A 286      -6.680 -69.797 -31.021  1.00 77.37           C  
ATOM   2225  CE1 TYR A 286      -4.350 -68.311 -31.208  1.00 83.78           C  
ATOM   2226  CE2 TYR A 286      -6.464 -68.980 -32.130  1.00 79.42           C  
ATOM   2227  CZ  TYR A 286      -5.291 -68.246 -32.225  1.00 91.27           C  
ATOM   2228  OH  TYR A 286      -5.060 -67.475 -33.344  1.00 94.62           O  
ATOM   2229  N   LEU A 287      -8.862 -69.514 -28.453  1.00 67.93           N  
ATOM   2230  CA  LEU A 287     -10.016 -68.678 -28.804  1.00 66.72           C  
ATOM   2231  C   LEU A 287     -10.469 -67.838 -27.588  1.00 72.58           C  
ATOM   2232  O   LEU A 287     -10.648 -66.631 -27.724  1.00 72.62           O  
ATOM   2233  CB  LEU A 287     -11.192 -69.537 -29.325  1.00 64.80           C  
ATOM   2234  CG  LEU A 287     -11.013 -70.350 -30.609  1.00 68.49           C  
ATOM   2235  CD1 LEU A 287     -12.346 -70.842 -31.097  1.00 66.79           C  
ATOM   2236  CD2 LEU A 287     -10.416 -69.521 -31.722  1.00 72.30           C  
ATOM   2237  N   SER A 288     -10.598 -68.480 -26.402  1.00 70.45           N  
ATOM   2238  CA  SER A 288     -10.968 -67.871 -25.117  1.00 70.02           C  
ATOM   2239  C   SER A 288      -9.989 -66.739 -24.717  1.00 78.36           C  
ATOM   2240  O   SER A 288     -10.437 -65.685 -24.276  1.00 78.33           O  
ATOM   2241  CB  SER A 288     -11.025 -68.942 -24.033  1.00 71.67           C  
ATOM   2242  OG  SER A 288     -11.211 -68.395 -22.742  1.00 81.23           O  
ATOM   2243  N   GLN A 289      -8.666 -66.947 -24.886  1.00 77.35           N  
ATOM   2244  CA  GLN A 289      -7.660 -65.918 -24.579  1.00 78.83           C  
ATOM   2245  C   GLN A 289      -7.664 -64.823 -25.663  1.00 84.29           C  
ATOM   2246  O   GLN A 289      -7.264 -63.694 -25.385  1.00 83.99           O  
ATOM   2247  CB  GLN A 289      -6.233 -66.512 -24.429  1.00 81.65           C  
ATOM   2248  CG  GLN A 289      -6.033 -67.613 -23.368  1.00104.58           C  
ATOM   2249  CD  GLN A 289      -6.684 -67.377 -22.017  1.00135.13           C  
ATOM   2250  OE1 GLN A 289      -7.596 -68.110 -21.603  1.00130.58           O  
ATOM   2251  NE2 GLN A 289      -6.204 -66.379 -21.282  1.00132.48           N  
ATOM   2252  N   ASN A 290      -8.114 -65.159 -26.890  1.00 82.31           N  
ATOM   2253  CA  ASN A 290      -8.148 -64.240 -28.032  1.00 83.60           C  
ATOM   2254  C   ASN A 290      -9.524 -63.648 -28.344  1.00 89.03           C  
ATOM   2255  O   ASN A 290      -9.926 -63.552 -29.507  1.00 90.09           O  
ATOM   2256  CB  ASN A 290      -7.458 -64.843 -29.267  1.00 83.71           C  
ATOM   2257  CG  ASN A 290      -5.963 -64.925 -29.090  1.00110.57           C  
ATOM   2258  OD1 ASN A 290      -5.257 -63.910 -29.095  1.00109.95           O  
ATOM   2259  ND2 ASN A 290      -5.450 -66.124 -28.862  1.00100.52           N  
ATOM   2260  N   ARG A 291     -10.231 -63.238 -27.299  1.00 85.16           N  
ATOM   2261  CA  ARG A 291     -11.531 -62.583 -27.423  1.00 84.43           C  
ATOM   2262  C   ARG A 291     -11.353 -61.129 -26.926  1.00 91.63           C  
ATOM   2263  O   ARG A 291     -10.340 -60.865 -26.266  1.00 91.16           O  
ATOM   2264  CB  ARG A 291     -12.640 -63.362 -26.668  1.00 80.55           C  
ATOM   2265  CG  ARG A 291     -12.464 -63.452 -25.165  1.00 81.09           C  
ATOM   2266  CD  ARG A 291     -13.719 -63.947 -24.501  1.00 87.59           C  
ATOM   2267  NE  ARG A 291     -13.454 -65.031 -23.560  1.00 96.85           N  
ATOM   2268  CZ  ARG A 291     -14.360 -65.533 -22.726  1.00115.22           C  
ATOM   2269  NH1 ARG A 291     -15.593 -65.035 -22.694  1.00 99.40           N1+
ATOM   2270  NH2 ARG A 291     -14.038 -66.528 -21.908  1.00106.56           N  
ATOM   2271  N   PRO A 292     -12.252 -60.159 -27.255  1.00 91.34           N  
ATOM   2272  CA  PRO A 292     -12.028 -58.774 -26.786  1.00 92.54           C  
ATOM   2273  C   PRO A 292     -12.097 -58.622 -25.255  1.00 96.77           C  
ATOM   2274  O   PRO A 292     -13.026 -59.168 -24.631  1.00 95.36           O  
ATOM   2275  CB  PRO A 292     -13.131 -57.973 -27.493  1.00 93.70           C  
ATOM   2276  CG  PRO A 292     -14.213 -58.970 -27.753  1.00 96.65           C  
ATOM   2277  CD  PRO A 292     -13.495 -60.260 -28.053  1.00 92.50           C  
ATOM   2278  N   PRO A 293     -11.118 -57.910 -24.626  1.00 93.66           N  
ATOM   2279  CA  PRO A 293     -11.161 -57.745 -23.157  1.00 92.95           C  
ATOM   2280  C   PRO A 293     -12.395 -56.963 -22.669  1.00 94.97           C  
ATOM   2281  O   PRO A 293     -12.976 -56.197 -23.454  1.00 93.53           O  
ATOM   2282  CB  PRO A 293      -9.839 -57.035 -22.831  1.00 96.18           C  
ATOM   2283  CG  PRO A 293      -9.443 -56.366 -24.087  1.00101.41           C  
ATOM   2284  CD  PRO A 293      -9.957 -57.212 -25.215  1.00 96.38           C  
ATOM   2285  N   PRO A 294     -12.865 -57.175 -21.409  1.00 90.85           N  
ATOM   2286  CA  PRO A 294     -14.064 -56.442 -20.962  1.00 88.95           C  
ATOM   2287  C   PRO A 294     -13.801 -54.948 -20.746  1.00 89.87           C  
ATOM   2288  O   PRO A 294     -12.803 -54.578 -20.112  1.00 90.23           O  
ATOM   2289  CB  PRO A 294     -14.485 -57.171 -19.673  1.00 90.01           C  
ATOM   2290  CG  PRO A 294     -13.258 -57.814 -19.169  1.00 95.70           C  
ATOM   2291  CD  PRO A 294     -12.336 -58.057 -20.344  1.00 92.54           C  
ATOM   2292  N   ASN A 295     -14.686 -54.091 -21.308  1.00 82.73           N  
ATOM   2293  CA  ASN A 295     -14.609 -52.637 -21.152  1.00 81.38           C  
ATOM   2294  C   ASN A 295     -15.074 -52.262 -19.730  1.00 83.52           C  
ATOM   2295  O   ASN A 295     -15.470 -53.152 -18.964  1.00 83.25           O  
ATOM   2296  CB  ASN A 295     -15.420 -51.907 -22.246  1.00 75.79           C  
ATOM   2297  CG  ASN A 295     -16.899 -52.213 -22.287  1.00 85.14           C  
ATOM   2298  OD1 ASN A 295     -17.554 -52.486 -21.277  1.00 75.39           O  
ATOM   2299  ND2 ASN A 295     -17.484 -52.102 -23.457  1.00 75.08           N  
ATOM   2300  N   ALA A 296     -15.038 -50.960 -19.379  1.00 78.57           N  
ATOM   2301  CA  ALA A 296     -15.449 -50.473 -18.058  1.00 76.82           C  
ATOM   2302  C   ALA A 296     -16.848 -50.965 -17.660  1.00 76.14           C  
ATOM   2303  O   ALA A 296     -17.012 -51.498 -16.554  1.00 75.43           O  
ATOM   2304  CB  ALA A 296     -15.373 -48.954 -18.005  1.00 78.22           C  
ATOM   2305  N   TYR A 297     -17.830 -50.846 -18.589  1.00 69.40           N  
ATOM   2306  CA  TYR A 297     -19.214 -51.292 -18.389  1.00 66.80           C  
ATOM   2307  C   TYR A 297     -19.294 -52.803 -18.098  1.00 71.71           C  
ATOM   2308  O   TYR A 297     -19.899 -53.185 -17.101  1.00 71.02           O  
ATOM   2309  CB  TYR A 297     -20.090 -50.920 -19.600  1.00 65.62           C  
ATOM   2310  CG  TYR A 297     -21.563 -51.218 -19.401  1.00 63.83           C  
ATOM   2311  CD1 TYR A 297     -22.060 -52.518 -19.532  1.00 63.20           C  
ATOM   2312  CD2 TYR A 297     -22.466 -50.203 -19.089  1.00 63.84           C  
ATOM   2313  CE1 TYR A 297     -23.412 -52.800 -19.338  1.00 59.19           C  
ATOM   2314  CE2 TYR A 297     -23.827 -50.475 -18.906  1.00 62.71           C  
ATOM   2315  CZ  TYR A 297     -24.291 -51.773 -19.037  1.00 60.82           C  
ATOM   2316  OH  TYR A 297     -25.624 -52.032 -18.900  1.00 55.75           O  
ATOM   2317  N   GLU A 298     -18.682 -53.638 -18.972  1.00 69.91           N  
ATOM   2318  CA  GLU A 298     -18.626 -55.102 -18.892  1.00 70.18           C  
ATOM   2319  C   GLU A 298     -17.952 -55.599 -17.599  1.00 76.45           C  
ATOM   2320  O   GLU A 298     -18.397 -56.600 -17.030  1.00 74.70           O  
ATOM   2321  CB  GLU A 298     -17.924 -55.691 -20.130  1.00 72.32           C  
ATOM   2322  CG  GLU A 298     -18.708 -55.620 -21.435  1.00 82.38           C  
ATOM   2323  CD  GLU A 298     -17.919 -55.885 -22.710  1.00106.23           C  
ATOM   2324  OE1 GLU A 298     -16.758 -55.421 -22.826  1.00 98.54           O  
ATOM   2325  OE2 GLU A 298     -18.494 -56.521 -23.624  1.00 99.56           O1-
ATOM   2326  N   LEU A 299     -16.894 -54.902 -17.131  1.00 76.78           N  
ATOM   2327  CA  LEU A 299     -16.217 -55.246 -15.873  1.00 77.93           C  
ATOM   2328  C   LEU A 299     -17.136 -54.937 -14.679  1.00 80.03           C  
ATOM   2329  O   LEU A 299     -17.190 -55.725 -13.724  1.00 79.47           O  
ATOM   2330  CB  LEU A 299     -14.880 -54.498 -15.727  1.00 80.24           C  
ATOM   2331  CG  LEU A 299     -13.674 -55.104 -16.449  1.00 87.21           C  
ATOM   2332  CD1 LEU A 299     -12.603 -54.054 -16.668  1.00 88.97           C  
ATOM   2333  CD2 LEU A 299     -13.096 -56.299 -15.677  1.00 90.40           C  
ATOM   2334  N   PHE A 300     -17.875 -53.802 -14.750  1.00 74.54           N  
ATOM   2335  CA  PHE A 300     -18.836 -53.425 -13.715  1.00 73.20           C  
ATOM   2336  C   PHE A 300     -20.008 -54.437 -13.669  1.00 74.60           C  
ATOM   2337  O   PHE A 300     -20.350 -54.927 -12.591  1.00 73.37           O  
ATOM   2338  CB  PHE A 300     -19.356 -51.990 -13.940  1.00 75.02           C  
ATOM   2339  CG  PHE A 300     -20.477 -51.573 -13.013  1.00 75.97           C  
ATOM   2340  CD1 PHE A 300     -21.808 -51.803 -13.354  1.00 78.46           C  
ATOM   2341  CD2 PHE A 300     -20.203 -50.959 -11.797  1.00 79.23           C  
ATOM   2342  CE1 PHE A 300     -22.844 -51.435 -12.490  1.00 79.02           C  
ATOM   2343  CE2 PHE A 300     -21.241 -50.580 -10.936  1.00 81.72           C  
ATOM   2344  CZ  PHE A 300     -22.554 -50.825 -11.285  1.00 79.02           C  
ATOM   2345  N   ALA A 301     -20.614 -54.730 -14.842  1.00 70.58           N  
ATOM   2346  CA  ALA A 301     -21.775 -55.627 -15.000  1.00 69.46           C  
ATOM   2347  C   ALA A 301     -21.546 -57.107 -14.621  1.00 71.43           C  
ATOM   2348  O   ALA A 301     -22.529 -57.823 -14.400  1.00 69.07           O  
ATOM   2349  CB  ALA A 301     -22.336 -55.521 -16.416  1.00 69.89           C  
ATOM   2350  N   LYS A 302     -20.264 -57.553 -14.545  1.00 68.31           N  
ATOM   2351  CA  LYS A 302     -19.867 -58.928 -14.221  1.00 67.88           C  
ATOM   2352  C   LYS A 302     -20.535 -59.413 -12.945  1.00 70.43           C  
ATOM   2353  O   LYS A 302     -20.383 -58.780 -11.895  1.00 72.12           O  
ATOM   2354  CB  LYS A 302     -18.335 -59.045 -14.100  1.00 71.45           C  
ATOM   2355  CG  LYS A 302     -17.670 -59.693 -15.306  1.00 83.61           C  
ATOM   2356  CD  LYS A 302     -17.585 -61.210 -15.182  1.00 89.95           C  
ATOM   2357  CE  LYS A 302     -18.185 -61.911 -16.380  1.00 91.45           C  
ATOM   2358  NZ  LYS A 302     -19.539 -62.457 -16.085  1.00 92.17           N1+
ATOM   2359  N   GLY A 303     -21.296 -60.500 -13.057  1.00 62.35           N  
ATOM   2360  CA  GLY A 303     -22.016 -61.079 -11.930  1.00 59.78           C  
ATOM   2361  C   GLY A 303     -23.471 -60.670 -11.879  1.00 61.10           C  
ATOM   2362  O   GLY A 303     -24.267 -61.343 -11.229  1.00 60.75           O  
ATOM   2363  N   TYR A 304     -23.841 -59.576 -12.584  1.00 56.45           N  
ATOM   2364  CA  TYR A 304     -25.219 -59.069 -12.644  1.00 54.66           C  
ATOM   2365  C   TYR A 304     -26.045 -59.575 -13.833  1.00 52.36           C  
ATOM   2366  O   TYR A 304     -27.235 -59.264 -13.904  1.00 51.66           O  
ATOM   2367  CB  TYR A 304     -25.240 -57.529 -12.627  1.00 57.37           C  
ATOM   2368  CG  TYR A 304     -24.883 -56.928 -11.293  1.00 62.02           C  
ATOM   2369  CD1 TYR A 304     -25.806 -56.902 -10.250  1.00 64.28           C  
ATOM   2370  CD2 TYR A 304     -23.628 -56.365 -11.074  1.00 64.52           C  
ATOM   2371  CE1 TYR A 304     -25.480 -56.352  -9.012  1.00 67.20           C  
ATOM   2372  CE2 TYR A 304     -23.285 -55.826  -9.836  1.00 66.67           C  
ATOM   2373  CZ  TYR A 304     -24.218 -55.818  -8.808  1.00 78.85           C  
ATOM   2374  OH  TYR A 304     -23.907 -55.279  -7.582  1.00 86.55           O  
ATOM   2375  N   GLU A 305     -25.428 -60.329 -14.754  1.00 46.01           N  
ATOM   2376  CA  GLU A 305     -26.039 -60.850 -15.985  1.00 45.20           C  
ATOM   2377  C   GLU A 305     -27.290 -61.621 -15.681  1.00 48.06           C  
ATOM   2378  O   GLU A 305     -27.226 -62.614 -14.955  1.00 47.80           O  
ATOM   2379  CB  GLU A 305     -25.057 -61.761 -16.750  1.00 47.25           C  
ATOM   2380  CG  GLU A 305     -23.829 -61.051 -17.304  1.00 58.08           C  
ATOM   2381  CD  GLU A 305     -22.568 -61.135 -16.461  1.00 85.82           C  
ATOM   2382  OE1 GLU A 305     -22.612 -61.715 -15.349  1.00 73.99           O  
ATOM   2383  OE2 GLU A 305     -21.524 -60.626 -16.932  1.00 90.08           O1-
ATOM   2384  N   ASP A 306     -28.443 -61.131 -16.147  1.00 44.20           N  
ATOM   2385  CA  ASP A 306     -29.727 -61.829 -15.922  1.00 43.98           C  
ATOM   2386  C   ASP A 306     -30.181 -62.008 -14.461  1.00 47.69           C  
ATOM   2387  O   ASP A 306     -31.109 -62.787 -14.180  1.00 47.44           O  
ATOM   2388  CB  ASP A 306     -29.803 -63.143 -16.747  1.00 45.04           C  
ATOM   2389  CG  ASP A 306     -29.703 -62.875 -18.236  1.00 50.69           C  
ATOM   2390  OD1 ASP A 306     -30.316 -61.894 -18.699  1.00 51.85           O  
ATOM   2391  OD2 ASP A 306     -28.990 -63.631 -18.932  1.00 55.91           O1-
ATOM   2392  N   TYR A 307     -29.551 -61.243 -13.542  1.00 44.63           N  
ATOM   2393  CA  TYR A 307     -29.870 -61.184 -12.123  1.00 45.16           C  
ATOM   2394  C   TYR A 307     -30.991 -60.160 -11.909  1.00 45.90           C  
ATOM   2395  O   TYR A 307     -30.752 -58.956 -12.038  1.00 45.88           O  
ATOM   2396  CB  TYR A 307     -28.613 -60.797 -11.306  1.00 49.76           C  
ATOM   2397  CG  TYR A 307     -28.872 -60.764  -9.817  1.00 54.88           C  
ATOM   2398  CD1 TYR A 307     -28.969 -61.942  -9.082  1.00 58.14           C  
ATOM   2399  CD2 TYR A 307     -29.087 -59.560  -9.152  1.00 56.66           C  
ATOM   2400  CE1 TYR A 307     -29.295 -61.926  -7.725  1.00 61.30           C  
ATOM   2401  CE2 TYR A 307     -29.412 -59.532  -7.796  1.00 57.93           C  
ATOM   2402  CZ  TYR A 307     -29.506 -60.718  -7.084  1.00 70.22           C  
ATOM   2403  OH  TYR A 307     -29.771 -60.716  -5.733  1.00 78.82           O  
ATOM   2404  N   LEU A 308     -32.202 -60.622 -11.578  1.00 41.77           N  
ATOM   2405  CA  LEU A 308     -33.340 -59.716 -11.386  1.00 41.70           C  
ATOM   2406  C   LEU A 308     -33.275 -58.923 -10.098  1.00 48.61           C  
ATOM   2407  O   LEU A 308     -33.116 -59.505  -9.025  1.00 48.78           O  
ATOM   2408  CB  LEU A 308     -34.690 -60.450 -11.429  1.00 40.94           C  
ATOM   2409  CG  LEU A 308     -35.031 -61.303 -12.651  1.00 44.68           C  
ATOM   2410  CD1 LEU A 308     -36.275 -62.126 -12.363  1.00 44.10           C  
ATOM   2411  CD2 LEU A 308     -35.212 -60.429 -13.942  1.00 43.24           C  
ATOM   2412  N   GLN A 309     -33.481 -57.595 -10.190  1.00 46.28           N  
ATOM   2413  CA  GLN A 309     -33.520 -56.719  -8.998  1.00 44.90           C  
ATOM   2414  C   GLN A 309     -34.787 -55.857  -9.003  1.00 45.05           C  
ATOM   2415  O   GLN A 309     -35.384 -55.594 -10.050  1.00 42.67           O  
ATOM   2416  CB  GLN A 309     -32.301 -55.787  -8.968  1.00 46.79           C  
ATOM   2417  CG  GLN A 309     -30.959 -56.504  -9.009  1.00 62.51           C  
ATOM   2418  CD  GLN A 309     -29.835 -55.573  -9.375  1.00 77.44           C  
ATOM   2419  OE1 GLN A 309     -29.499 -55.399 -10.560  1.00 73.50           O  
ATOM   2420  NE2 GLN A 309     -29.208 -54.987  -8.362  1.00 61.51           N  
ATOM   2421  N   SER A 310     -35.173 -55.394  -7.822  1.00 41.28           N  
ATOM   2422  CA  SER A 310     -36.281 -54.476  -7.661  1.00 39.62           C  
ATOM   2423  C   SER A 310     -35.790 -53.071  -8.077  1.00 42.73           C  
ATOM   2424  O   SER A 310     -34.710 -52.621  -7.635  1.00 41.76           O  
ATOM   2425  CB  SER A 310     -36.715 -54.445  -6.207  1.00 41.78           C  
ATOM   2426  OG  SER A 310     -37.457 -55.611  -5.915  1.00 56.87           O  
ATOM   2427  N   PRO A 311     -36.541 -52.344  -8.924  1.00 38.37           N  
ATOM   2428  CA  PRO A 311     -36.110 -50.966  -9.235  1.00 38.73           C  
ATOM   2429  C   PRO A 311     -36.106 -50.141  -7.943  1.00 41.35           C  
ATOM   2430  O   PRO A 311     -36.989 -50.327  -7.073  1.00 38.84           O  
ATOM   2431  CB  PRO A 311     -37.174 -50.476 -10.232  1.00 40.51           C  
ATOM   2432  CG  PRO A 311     -37.824 -51.772 -10.782  1.00 43.07           C  
ATOM   2433  CD  PRO A 311     -37.829 -52.671  -9.578  1.00 38.66           C  
ATOM   2434  N   LEU A 312     -35.041 -49.325  -7.764  1.00 38.01           N  
ATOM   2435  CA  LEU A 312     -34.897 -48.443  -6.616  1.00 38.50           C  
ATOM   2436  C   LEU A 312     -36.047 -47.450  -6.604  1.00 42.60           C  
ATOM   2437  O   LEU A 312     -36.564 -47.096  -7.664  1.00 41.10           O  
ATOM   2438  CB  LEU A 312     -33.557 -47.670  -6.638  1.00 39.10           C  
ATOM   2439  CG  LEU A 312     -32.267 -48.465  -6.445  1.00 43.72           C  
ATOM   2440  CD1 LEU A 312     -31.072 -47.549  -6.637  1.00 46.20           C  
ATOM   2441  CD2 LEU A 312     -32.225 -49.151  -5.078  1.00 42.74           C  
ATOM   2442  N   GLN A 313     -36.446 -47.008  -5.403  1.00 40.50           N  
ATOM   2443  CA  GLN A 313     -37.516 -46.017  -5.234  1.00 40.40           C  
ATOM   2444  C   GLN A 313     -36.976 -44.952  -4.294  1.00 42.75           C  
ATOM   2445  O   GLN A 313     -37.261 -45.025  -3.109  1.00 41.56           O  
ATOM   2446  CB  GLN A 313     -38.817 -46.684  -4.712  1.00 40.37           C  
ATOM   2447  CG  GLN A 313     -39.544 -47.533  -5.798  1.00 36.01           C  
ATOM   2448  CD  GLN A 313     -41.011 -47.757  -5.476  1.00 47.94           C  
ATOM   2449  OE1 GLN A 313     -41.693 -46.895  -4.906  1.00 41.28           O  
ATOM   2450  NE2 GLN A 313     -41.544 -48.904  -5.873  1.00 35.29           N  
ATOM   2451  N   PRO A 314     -36.120 -44.016  -4.776  1.00 40.33           N  
ATOM   2452  CA  PRO A 314     -35.491 -43.032  -3.862  1.00 40.59           C  
ATOM   2453  C   PRO A 314     -36.423 -42.015  -3.251  1.00 45.59           C  
ATOM   2454  O   PRO A 314     -36.034 -41.377  -2.288  1.00 49.14           O  
ATOM   2455  CB  PRO A 314     -34.423 -42.342  -4.732  1.00 42.34           C  
ATOM   2456  CG  PRO A 314     -34.279 -43.189  -5.933  1.00 45.45           C  
ATOM   2457  CD  PRO A 314     -35.631 -43.816  -6.151  1.00 41.46           C  
ATOM   2458  N   LEU A 315     -37.634 -41.871  -3.786  1.00 41.20           N  
ATOM   2459  CA  LEU A 315     -38.626 -40.966  -3.247  1.00 41.95           C  
ATOM   2460  C   LEU A 315     -39.262 -41.649  -2.030  1.00 50.67           C  
ATOM   2461  O   LEU A 315     -39.169 -41.121  -0.921  1.00 51.51           O  
ATOM   2462  CB  LEU A 315     -39.675 -40.601  -4.324  1.00 41.38           C  
ATOM   2463  CG  LEU A 315     -40.863 -39.724  -3.916  1.00 45.42           C  
ATOM   2464  CD1 LEU A 315     -40.411 -38.331  -3.449  1.00 47.41           C  
ATOM   2465  CD2 LEU A 315     -41.811 -39.552  -5.057  1.00 43.93           C  
ATOM   2466  N   MET A 316     -39.847 -42.838  -2.221  1.00 48.48           N  
ATOM   2467  CA  MET A 316     -40.523 -43.581  -1.159  1.00 48.95           C  
ATOM   2468  C   MET A 316     -39.572 -44.091  -0.082  1.00 50.98           C  
ATOM   2469  O   MET A 316     -39.932 -44.118   1.097  1.00 51.94           O  
ATOM   2470  CB  MET A 316     -41.281 -44.756  -1.783  1.00 51.91           C  
ATOM   2471  CG  MET A 316     -42.333 -45.341  -0.896  1.00 57.70           C  
ATOM   2472  SD  MET A 316     -42.821 -47.003  -1.433  1.00 63.73           S  
ATOM   2473  CE  MET A 316     -44.094 -47.300  -0.158  1.00 61.34           C  
ATOM   2474  N   ASP A 317     -38.384 -44.542  -0.491  1.00 44.93           N  
ATOM   2475  CA  ASP A 317     -37.368 -45.124   0.382  1.00 43.39           C  
ATOM   2476  C   ASP A 317     -36.155 -44.209   0.561  1.00 46.85           C  
ATOM   2477  O   ASP A 317     -35.815 -43.442  -0.353  1.00 44.98           O  
ATOM   2478  CB  ASP A 317     -36.859 -46.423  -0.255  1.00 44.21           C  
ATOM   2479  CG  ASP A 317     -37.892 -47.514  -0.442  1.00 51.26           C  
ATOM   2480  OD1 ASP A 317     -38.874 -47.547   0.340  1.00 52.17           O  
ATOM   2481  OD2 ASP A 317     -37.662 -48.404  -1.287  1.00 57.75           O1-
ATOM   2482  N   ASN A 318     -35.476 -44.318   1.715  1.00 42.76           N  
ATOM   2483  CA  ASN A 318     -34.237 -43.565   1.880  1.00 44.13           C  
ATOM   2484  C   ASN A 318     -33.092 -44.500   1.484  1.00 47.61           C  
ATOM   2485  O   ASN A 318     -32.903 -45.570   2.073  1.00 48.47           O  
ATOM   2486  CB  ASN A 318     -34.060 -42.930   3.295  1.00 41.00           C  
ATOM   2487  CG  ASN A 318     -34.941 -41.726   3.544  1.00 46.90           C  
ATOM   2488  OD1 ASN A 318     -35.240 -40.910   2.661  1.00 46.38           O  
ATOM   2489  ND2 ASN A 318     -35.389 -41.587   4.764  1.00 47.02           N  
ATOM   2490  N   LEU A 319     -32.383 -44.114   0.449  1.00 43.24           N  
ATOM   2491  CA  LEU A 319     -31.280 -44.890  -0.089  1.00 42.88           C  
ATOM   2492  C   LEU A 319     -30.150 -45.025   0.924  1.00 45.15           C  
ATOM   2493  O   LEU A 319     -29.918 -44.116   1.712  1.00 44.41           O  
ATOM   2494  CB  LEU A 319     -30.771 -44.294  -1.426  1.00 42.49           C  
ATOM   2495  CG  LEU A 319     -31.770 -44.239  -2.576  1.00 45.63           C  
ATOM   2496  CD1 LEU A 319     -31.151 -43.580  -3.766  1.00 45.64           C  
ATOM   2497  CD2 LEU A 319     -32.327 -45.650  -2.949  1.00 43.61           C  
ATOM   2498  N   GLU A 320     -29.513 -46.195   0.946  1.00 41.60           N  
ATOM   2499  CA  GLU A 320     -28.430 -46.486   1.873  1.00 42.43           C  
ATOM   2500  C   GLU A 320     -27.151 -45.869   1.398  1.00 45.03           C  
ATOM   2501  O   GLU A 320     -27.014 -45.575   0.220  1.00 45.35           O  
ATOM   2502  CB  GLU A 320     -28.286 -48.002   2.055  1.00 43.57           C  
ATOM   2503  CG  GLU A 320     -29.485 -48.599   2.754  1.00 60.80           C  
ATOM   2504  CD  GLU A 320     -29.969 -49.886   2.122  1.00101.38           C  
ATOM   2505  OE1 GLU A 320     -31.056 -49.870   1.498  1.00103.61           O  
ATOM   2506  OE2 GLU A 320     -29.248 -50.904   2.229  1.00102.12           O1-
ATOM   2507  N   SER A 321     -26.218 -45.670   2.311  1.00 44.47           N  
ATOM   2508  CA  SER A 321     -24.904 -45.062   2.066  1.00 44.97           C  
ATOM   2509  C   SER A 321     -24.213 -45.715   0.859  1.00 48.32           C  
ATOM   2510  O   SER A 321     -23.887 -44.999  -0.067  1.00 48.15           O  
ATOM   2511  CB  SER A 321     -24.039 -45.167   3.319  1.00 47.32           C  
ATOM   2512  OG  SER A 321     -22.761 -44.595   3.100  1.00 62.15           O  
ATOM   2513  N   GLN A 322     -24.088 -47.074   0.837  1.00 45.22           N  
ATOM   2514  CA  GLN A 322     -23.461 -47.849  -0.250  1.00 46.40           C  
ATOM   2515  C   GLN A 322     -24.177 -47.770  -1.609  1.00 52.77           C  
ATOM   2516  O   GLN A 322     -23.497 -47.897  -2.628  1.00 54.08           O  
ATOM   2517  CB  GLN A 322     -23.111 -49.298   0.163  1.00 47.12           C  
ATOM   2518  CG  GLN A 322     -21.791 -49.334   0.938  1.00 55.24           C  
ATOM   2519  CD  GLN A 322     -21.586 -50.618   1.686  1.00 79.65           C  
ATOM   2520  OE1 GLN A 322     -21.736 -50.683   2.915  1.00 79.58           O  
ATOM   2521  NE2 GLN A 322     -21.210 -51.658   0.971  1.00 68.70           N  
ATOM   2522  N   THR A 323     -25.517 -47.502  -1.626  1.00 48.00           N  
ATOM   2523  CA  THR A 323     -26.271 -47.284  -2.861  1.00 47.63           C  
ATOM   2524  C   THR A 323     -25.773 -45.971  -3.501  1.00 53.49           C  
ATOM   2525  O   THR A 323     -25.457 -45.974  -4.686  1.00 54.52           O  
ATOM   2526  CB  THR A 323     -27.787 -47.281  -2.622  1.00 51.04           C  
ATOM   2527  OG1 THR A 323     -28.185 -48.532  -2.051  1.00 41.16           O  
ATOM   2528  CG2 THR A 323     -28.566 -47.056  -3.901  1.00 51.69           C  
ATOM   2529  N   TYR A 324     -25.650 -44.871  -2.704  1.00 49.39           N  
ATOM   2530  CA  TYR A 324     -25.139 -43.582  -3.176  1.00 49.17           C  
ATOM   2531  C   TYR A 324     -23.709 -43.747  -3.642  1.00 56.56           C  
ATOM   2532  O   TYR A 324     -23.342 -43.149  -4.640  1.00 58.36           O  
ATOM   2533  CB  TYR A 324     -25.173 -42.494  -2.078  1.00 49.51           C  
ATOM   2534  CG  TYR A 324     -26.549 -41.959  -1.734  1.00 47.77           C  
ATOM   2535  CD1 TYR A 324     -27.259 -41.171  -2.638  1.00 48.15           C  
ATOM   2536  CD2 TYR A 324     -27.114 -42.187  -0.478  1.00 46.65           C  
ATOM   2537  CE1 TYR A 324     -28.532 -40.692  -2.332  1.00 47.14           C  
ATOM   2538  CE2 TYR A 324     -28.370 -41.677  -0.148  1.00 45.95           C  
ATOM   2539  CZ  TYR A 324     -29.070 -40.921  -1.074  1.00 49.25           C  
ATOM   2540  OH  TYR A 324     -30.332 -40.455  -0.780  1.00 44.71           O  
ATOM   2541  N   GLU A 325     -22.887 -44.534  -2.912  1.00 54.06           N  
ATOM   2542  CA  GLU A 325     -21.487 -44.780  -3.290  1.00 54.57           C  
ATOM   2543  C   GLU A 325     -21.416 -45.340  -4.753  1.00 56.90           C  
ATOM   2544  O   GLU A 325     -20.618 -44.849  -5.555  1.00 56.13           O  
ATOM   2545  CB  GLU A 325     -20.809 -45.718  -2.279  1.00 55.27           C  
ATOM   2546  CG  GLU A 325     -19.337 -45.960  -2.566  1.00 58.13           C  
ATOM   2547  CD  GLU A 325     -18.683 -46.936  -1.612  1.00 79.38           C  
ATOM   2548  OE1 GLU A 325     -19.127 -48.106  -1.554  1.00 85.87           O  
ATOM   2549  OE2 GLU A 325     -17.733 -46.525  -0.908  1.00 82.35           O1-
ATOM   2550  N   VAL A 326     -22.290 -46.316  -5.083  1.00 51.85           N  
ATOM   2551  CA  VAL A 326     -22.427 -46.888  -6.427  1.00 51.66           C  
ATOM   2552  C   VAL A 326     -22.704 -45.785  -7.464  1.00 57.98           C  
ATOM   2553  O   VAL A 326     -21.960 -45.704  -8.438  1.00 59.81           O  
ATOM   2554  CB  VAL A 326     -23.461 -48.038  -6.505  1.00 53.83           C  
ATOM   2555  CG1 VAL A 326     -23.667 -48.514  -7.944  1.00 53.14           C  
ATOM   2556  CG2 VAL A 326     -23.038 -49.206  -5.631  1.00 53.46           C  
ATOM   2557  N   PHE A 327     -23.713 -44.910  -7.230  1.00 53.94           N  
ATOM   2558  CA  PHE A 327     -24.053 -43.803  -8.143  1.00 53.73           C  
ATOM   2559  C   PHE A 327     -22.858 -42.927  -8.449  1.00 59.93           C  
ATOM   2560  O   PHE A 327     -22.621 -42.602  -9.609  1.00 60.38           O  
ATOM   2561  CB  PHE A 327     -25.111 -42.878  -7.531  1.00 55.14           C  
ATOM   2562  CG  PHE A 327     -26.478 -43.426  -7.219  1.00 54.94           C  
ATOM   2563  CD1 PHE A 327     -26.899 -44.645  -7.746  1.00 56.46           C  
ATOM   2564  CD2 PHE A 327     -27.364 -42.703  -6.426  1.00 55.66           C  
ATOM   2565  CE1 PHE A 327     -28.176 -45.137  -7.473  1.00 55.98           C  
ATOM   2566  CE2 PHE A 327     -28.636 -43.189  -6.160  1.00 57.45           C  
ATOM   2567  CZ  PHE A 327     -29.042 -44.398  -6.698  1.00 55.23           C  
ATOM   2568  N   GLU A 328     -22.138 -42.508  -7.393  1.00 57.93           N  
ATOM   2569  CA  GLU A 328     -20.969 -41.618  -7.421  1.00 59.06           C  
ATOM   2570  C   GLU A 328     -19.789 -42.167  -8.194  1.00 65.57           C  
ATOM   2571  O   GLU A 328     -19.032 -41.402  -8.767  1.00 66.66           O  
ATOM   2572  CB  GLU A 328     -20.537 -41.311  -5.995  1.00 60.64           C  
ATOM   2573  CG  GLU A 328     -21.578 -40.522  -5.233  1.00 65.82           C  
ATOM   2574  CD  GLU A 328     -21.421 -40.512  -3.729  1.00 72.72           C  
ATOM   2575  OE1 GLU A 328     -20.311 -40.803  -3.221  1.00 67.99           O  
ATOM   2576  OE2 GLU A 328     -22.422 -40.178  -3.057  1.00 58.07           O1-
ATOM   2577  N   LYS A 329     -19.653 -43.492  -8.232  1.00 65.01           N  
ATOM   2578  CA  LYS A 329     -18.611 -44.233  -8.941  1.00 66.99           C  
ATOM   2579  C   LYS A 329     -18.781 -44.220 -10.498  1.00 72.12           C  
ATOM   2580  O   LYS A 329     -18.223 -45.082 -11.173  1.00 73.38           O  
ATOM   2581  CB  LYS A 329     -18.582 -45.683  -8.408  1.00 69.96           C  
ATOM   2582  CG  LYS A 329     -17.296 -46.025  -7.667  1.00 92.29           C  
ATOM   2583  CD  LYS A 329     -16.828 -47.467  -7.937  1.00104.83           C  
ATOM   2584  CE  LYS A 329     -16.450 -47.776  -9.384  1.00116.21           C  
ATOM   2585  NZ  LYS A 329     -15.407 -46.857  -9.925  1.00123.18           N1+
ATOM   2586  N   ASP A 330     -19.521 -43.245 -11.057  1.00 67.18           N  
ATOM   2587  CA  ASP A 330     -19.736 -43.110 -12.494  1.00 66.03           C  
ATOM   2588  C   ASP A 330     -19.253 -41.733 -12.975  1.00 70.17           C  
ATOM   2589  O   ASP A 330     -20.044 -40.799 -13.015  1.00 69.75           O  
ATOM   2590  CB  ASP A 330     -21.212 -43.322 -12.827  1.00 66.08           C  
ATOM   2591  CG  ASP A 330     -21.523 -43.530 -14.294  1.00 72.38           C  
ATOM   2592  OD1 ASP A 330     -20.611 -43.324 -15.142  1.00 74.07           O  
ATOM   2593  OD2 ASP A 330     -22.654 -43.915 -14.595  1.00 73.66           O1-
ATOM   2594  N   PRO A 331     -17.968 -41.597 -13.357  1.00 68.28           N  
ATOM   2595  CA  PRO A 331     -17.445 -40.274 -13.761  1.00 69.89           C  
ATOM   2596  C   PRO A 331     -18.052 -39.645 -15.022  1.00 73.51           C  
ATOM   2597  O   PRO A 331     -18.251 -38.423 -15.051  1.00 73.57           O  
ATOM   2598  CB  PRO A 331     -15.940 -40.522 -13.916  1.00 72.90           C  
ATOM   2599  CG  PRO A 331     -15.826 -41.991 -14.186  1.00 76.36           C  
ATOM   2600  CD  PRO A 331     -16.902 -42.618 -13.357  1.00 70.45           C  
ATOM   2601  N   ILE A 332     -18.346 -40.477 -16.054  1.00 68.42           N  
ATOM   2602  CA  ILE A 332     -18.947 -40.060 -17.334  1.00 67.42           C  
ATOM   2603  C   ILE A 332     -20.216 -39.223 -17.084  1.00 66.32           C  
ATOM   2604  O   ILE A 332     -20.344 -38.126 -17.622  1.00 66.42           O  
ATOM   2605  CB  ILE A 332     -19.200 -41.301 -18.279  1.00 69.98           C  
ATOM   2606  CG1 ILE A 332     -17.875 -41.952 -18.783  1.00 71.77           C  
ATOM   2607  CG2 ILE A 332     -20.158 -40.991 -19.449  1.00 69.13           C  
ATOM   2608  CD1 ILE A 332     -16.895 -41.020 -19.683  1.00 81.76           C  
ATOM   2609  N   LYS A 333     -21.122 -39.750 -16.245  1.00 59.19           N  
ATOM   2610  CA  LYS A 333     -22.405 -39.148 -15.872  1.00 57.33           C  
ATOM   2611  C   LYS A 333     -22.218 -37.755 -15.282  1.00 59.38           C  
ATOM   2612  O   LYS A 333     -22.884 -36.809 -15.713  1.00 58.75           O  
ATOM   2613  CB  LYS A 333     -23.138 -40.071 -14.874  1.00 57.31           C  
ATOM   2614  CG  LYS A 333     -24.553 -39.628 -14.506  1.00 63.17           C  
ATOM   2615  CD  LYS A 333     -25.255 -40.584 -13.545  1.00 62.68           C  
ATOM   2616  CE  LYS A 333     -24.596 -40.713 -12.187  1.00 64.49           C  
ATOM   2617  NZ  LYS A 333     -25.344 -41.599 -11.260  1.00 58.69           N1+
ATOM   2618  N   TYR A 334     -21.310 -37.626 -14.300  1.00 54.93           N  
ATOM   2619  CA  TYR A 334     -21.095 -36.333 -13.687  1.00 54.97           C  
ATOM   2620  C   TYR A 334     -20.381 -35.332 -14.555  1.00 60.03           C  
ATOM   2621  O   TYR A 334     -20.730 -34.153 -14.490  1.00 61.36           O  
ATOM   2622  CB  TYR A 334     -20.580 -36.444 -12.246  1.00 56.06           C  
ATOM   2623  CG  TYR A 334     -21.565 -37.180 -11.370  1.00 55.31           C  
ATOM   2624  CD1 TYR A 334     -22.809 -36.629 -11.069  1.00 56.22           C  
ATOM   2625  CD2 TYR A 334     -21.287 -38.461 -10.900  1.00 55.61           C  
ATOM   2626  CE1 TYR A 334     -23.738 -37.320 -10.287  1.00 56.56           C  
ATOM   2627  CE2 TYR A 334     -22.202 -39.156 -10.106  1.00 55.11           C  
ATOM   2628  CZ  TYR A 334     -23.428 -38.581  -9.804  1.00 61.00           C  
ATOM   2629  OH  TYR A 334     -24.362 -39.283  -9.078  1.00 58.84           O  
ATOM   2630  N   SER A 335     -19.471 -35.795 -15.452  1.00 56.92           N  
ATOM   2631  CA  SER A 335     -18.795 -34.904 -16.412  1.00 57.37           C  
ATOM   2632  C   SER A 335     -19.799 -34.413 -17.478  1.00 58.46           C  
ATOM   2633  O   SER A 335     -19.650 -33.298 -17.971  1.00 57.67           O  
ATOM   2634  CB  SER A 335     -17.566 -35.557 -17.034  1.00 61.04           C  
ATOM   2635  OG  SER A 335     -17.926 -36.426 -18.090  1.00 77.65           O  
ATOM   2636  N   GLN A 336     -20.867 -35.205 -17.752  1.00 54.15           N  
ATOM   2637  CA  GLN A 336     -21.953 -34.788 -18.647  1.00 54.24           C  
ATOM   2638  C   GLN A 336     -22.802 -33.672 -18.000  1.00 60.32           C  
ATOM   2639  O   GLN A 336     -22.963 -32.614 -18.620  1.00 60.89           O  
ATOM   2640  CB  GLN A 336     -22.801 -35.967 -19.132  1.00 53.65           C  
ATOM   2641  CG  GLN A 336     -22.093 -36.837 -20.178  1.00 58.34           C  
ATOM   2642  CD  GLN A 336     -21.843 -36.133 -21.484  1.00 70.81           C  
ATOM   2643  OE1 GLN A 336     -20.749 -35.613 -21.733  1.00 71.35           O  
ATOM   2644  NE2 GLN A 336     -22.849 -36.101 -22.346  1.00 58.75           N  
ATOM   2645  N   TYR A 337     -23.263 -33.864 -16.728  1.00 56.19           N  
ATOM   2646  CA  TYR A 337     -23.980 -32.819 -15.958  1.00 55.50           C  
ATOM   2647  C   TYR A 337     -23.121 -31.555 -15.803  1.00 60.76           C  
ATOM   2648  O   TYR A 337     -23.642 -30.446 -15.953  1.00 61.43           O  
ATOM   2649  CB  TYR A 337     -24.359 -33.317 -14.563  1.00 54.89           C  
ATOM   2650  CG  TYR A 337     -25.702 -34.003 -14.495  1.00 54.73           C  
ATOM   2651  CD1 TYR A 337     -26.870 -33.274 -14.285  1.00 55.98           C  
ATOM   2652  CD2 TYR A 337     -25.800 -35.389 -14.559  1.00 54.43           C  
ATOM   2653  CE1 TYR A 337     -28.105 -33.905 -14.165  1.00 55.28           C  
ATOM   2654  CE2 TYR A 337     -27.031 -36.034 -14.458  1.00 54.22           C  
ATOM   2655  CZ  TYR A 337     -28.182 -35.288 -14.259  1.00 59.94           C  
ATOM   2656  OH  TYR A 337     -29.391 -35.927 -14.158  1.00 54.59           O  
ATOM   2657  N   GLN A 338     -21.808 -31.719 -15.514  1.00 57.50           N  
ATOM   2658  CA  GLN A 338     -20.900 -30.580 -15.390  1.00 59.66           C  
ATOM   2659  C   GLN A 338     -20.851 -29.795 -16.711  1.00 66.25           C  
ATOM   2660  O   GLN A 338     -20.957 -28.570 -16.687  1.00 67.01           O  
ATOM   2661  CB  GLN A 338     -19.493 -31.017 -14.939  1.00 61.76           C  
ATOM   2662  CG  GLN A 338     -18.484 -29.837 -14.818  1.00 62.35           C  
ATOM   2663  CD  GLN A 338     -17.087 -30.286 -14.469  1.00 76.48           C  
ATOM   2664  OE1 GLN A 338     -16.871 -31.328 -13.830  1.00 75.91           O  
ATOM   2665  NE2 GLN A 338     -16.102 -29.497 -14.863  1.00 68.82           N  
ATOM   2666  N   GLN A 339     -20.773 -30.512 -17.857  1.00 63.85           N  
ATOM   2667  CA  GLN A 339     -20.744 -29.909 -19.191  1.00 64.62           C  
ATOM   2668  C   GLN A 339     -22.055 -29.153 -19.497  1.00 67.26           C  
ATOM   2669  O   GLN A 339     -22.001 -28.037 -19.995  1.00 68.32           O  
ATOM   2670  CB  GLN A 339     -20.381 -30.971 -20.258  1.00 65.39           C  
ATOM   2671  CG  GLN A 339     -19.965 -30.435 -21.641  1.00 83.23           C  
ATOM   2672  CD  GLN A 339     -18.863 -29.384 -21.674  1.00101.71           C  
ATOM   2673  OE1 GLN A 339     -18.943 -28.399 -22.422  1.00 95.93           O  
ATOM   2674  NE2 GLN A 339     -17.797 -29.576 -20.900  1.00 92.30           N  
ATOM   2675  N   ALA A 340     -23.205 -29.730 -19.127  1.00 61.72           N  
ATOM   2676  CA  ALA A 340     -24.538 -29.145 -19.292  1.00 61.14           C  
ATOM   2677  C   ALA A 340     -24.701 -27.842 -18.492  1.00 65.73           C  
ATOM   2678  O   ALA A 340     -25.277 -26.887 -19.016  1.00 66.02           O  
ATOM   2679  CB  ALA A 340     -25.602 -30.150 -18.871  1.00 60.17           C  
ATOM   2680  N   ILE A 341     -24.207 -27.813 -17.223  1.00 61.10           N  
ATOM   2681  CA  ILE A 341     -24.263 -26.636 -16.333  1.00 60.50           C  
ATOM   2682  C   ILE A 341     -23.343 -25.517 -16.875  1.00 66.03           C  
ATOM   2683  O   ILE A 341     -23.745 -24.352 -16.916  1.00 65.28           O  
ATOM   2684  CB  ILE A 341     -23.960 -27.015 -14.844  1.00 62.13           C  
ATOM   2685  CG1 ILE A 341     -24.970 -28.079 -14.307  1.00 60.22           C  
ATOM   2686  CG2 ILE A 341     -23.895 -25.773 -13.922  1.00 60.94           C  
ATOM   2687  CD1 ILE A 341     -24.518 -28.806 -13.026  1.00 55.28           C  
ATOM   2688  N   TYR A 342     -22.113 -25.896 -17.286  1.00 63.67           N  
ATOM   2689  CA  TYR A 342     -21.093 -25.037 -17.874  1.00 64.98           C  
ATOM   2690  C   TYR A 342     -21.678 -24.294 -19.078  1.00 69.12           C  
ATOM   2691  O   TYR A 342     -21.655 -23.062 -19.087  1.00 69.72           O  
ATOM   2692  CB  TYR A 342     -19.881 -25.899 -18.262  1.00 67.03           C  
ATOM   2693  CG  TYR A 342     -18.905 -25.262 -19.225  1.00 72.12           C  
ATOM   2694  CD1 TYR A 342     -18.007 -24.289 -18.797  1.00 76.07           C  
ATOM   2695  CD2 TYR A 342     -18.821 -25.690 -20.547  1.00 73.37           C  
ATOM   2696  CE1 TYR A 342     -17.084 -23.720 -19.672  1.00 79.81           C  
ATOM   2697  CE2 TYR A 342     -17.898 -25.127 -21.433  1.00 76.23           C  
ATOM   2698  CZ  TYR A 342     -17.032 -24.144 -20.989  1.00 86.69           C  
ATOM   2699  OH  TYR A 342     -16.120 -23.582 -21.848  1.00 94.15           O  
ATOM   2700  N   LYS A 343     -22.274 -25.039 -20.050  1.00 64.76           N  
ATOM   2701  CA  LYS A 343     -22.920 -24.498 -21.255  1.00 65.14           C  
ATOM   2702  C   LYS A 343     -24.070 -23.543 -20.920  1.00 71.54           C  
ATOM   2703  O   LYS A 343     -24.131 -22.436 -21.469  1.00 74.41           O  
ATOM   2704  CB  LYS A 343     -23.405 -25.619 -22.185  1.00 66.18           C  
ATOM   2705  CG  LYS A 343     -22.287 -26.301 -22.970  1.00 73.89           C  
ATOM   2706  CD  LYS A 343     -22.838 -27.135 -24.129  1.00 82.08           C  
ATOM   2707  CE  LYS A 343     -23.194 -26.291 -25.332  1.00 96.62           C  
ATOM   2708  NZ  LYS A 343     -23.893 -27.083 -26.379  1.00103.76           N1+
ATOM   2709  N   CYS A 344     -24.941 -23.951 -19.992  1.00 66.82           N  
ATOM   2710  CA  CYS A 344     -26.082 -23.158 -19.532  1.00 66.31           C  
ATOM   2711  C   CYS A 344     -25.696 -21.828 -18.884  1.00 71.56           C  
ATOM   2712  O   CYS A 344     -26.368 -20.821 -19.121  1.00 72.67           O  
ATOM   2713  CB  CYS A 344     -26.989 -23.979 -18.626  1.00 64.51           C  
ATOM   2714  SG  CYS A 344     -28.509 -23.120 -18.152  1.00 68.22           S  
ATOM   2715  N   LEU A 345     -24.634 -21.829 -18.053  1.00 67.27           N  
ATOM   2716  CA  LEU A 345     -24.137 -20.626 -17.385  1.00 67.97           C  
ATOM   2717  C   LEU A 345     -23.578 -19.650 -18.421  1.00 72.75           C  
ATOM   2718  O   LEU A 345     -23.813 -18.455 -18.297  1.00 73.24           O  
ATOM   2719  CB  LEU A 345     -23.064 -20.964 -16.322  1.00 67.79           C  
ATOM   2720  CG  LEU A 345     -23.494 -21.717 -15.055  1.00 69.23           C  
ATOM   2721  CD1 LEU A 345     -22.281 -22.212 -14.291  1.00 69.24           C  
ATOM   2722  CD2 LEU A 345     -24.358 -20.854 -14.150  1.00 70.22           C  
ATOM   2723  N   LEU A 346     -22.886 -20.168 -19.465  1.00 69.88           N  
ATOM   2724  CA  LEU A 346     -22.328 -19.358 -20.552  1.00 71.30           C  
ATOM   2725  C   LEU A 346     -23.414 -18.736 -21.437  1.00 76.55           C  
ATOM   2726  O   LEU A 346     -23.243 -17.607 -21.876  1.00 78.85           O  
ATOM   2727  CB  LEU A 346     -21.285 -20.131 -21.382  1.00 71.03           C  
ATOM   2728  CG  LEU A 346     -19.949 -20.458 -20.679  1.00 74.97           C  
ATOM   2729  CD1 LEU A 346     -18.998 -21.161 -21.618  1.00 74.25           C  
ATOM   2730  CD2 LEU A 346     -19.261 -19.198 -20.160  1.00 77.17           C  
ATOM   2731  N   ASP A 347     -24.550 -19.429 -21.639  1.00 72.06           N  
ATOM   2732  CA  ASP A 347     -25.679 -18.894 -22.408  1.00 72.08           C  
ATOM   2733  C   ASP A 347     -26.513 -17.888 -21.591  1.00 77.28           C  
ATOM   2734  O   ASP A 347     -27.193 -17.039 -22.172  1.00 77.78           O  
ATOM   2735  CB  ASP A 347     -26.595 -20.029 -22.919  1.00 72.12           C  
ATOM   2736  CG  ASP A 347     -25.980 -21.007 -23.917  1.00 80.77           C  
ATOM   2737  OD1 ASP A 347     -25.002 -20.627 -24.608  1.00 81.30           O  
ATOM   2738  OD2 ASP A 347     -26.505 -22.138 -24.037  1.00 84.70           O1-
ATOM   2739  N   ARG A 348     -26.468 -17.985 -20.249  1.00 73.38           N  
ATOM   2740  CA  ARG A 348     -27.269 -17.137 -19.361  1.00 72.86           C  
ATOM   2741  C   ARG A 348     -26.594 -15.883 -18.873  1.00 78.80           C  
ATOM   2742  O   ARG A 348     -27.292 -14.939 -18.495  1.00 79.47           O  
ATOM   2743  CB  ARG A 348     -27.792 -17.934 -18.163  1.00 68.59           C  
ATOM   2744  CG  ARG A 348     -28.991 -18.799 -18.493  1.00 69.90           C  
ATOM   2745  CD  ARG A 348     -29.565 -19.457 -17.254  1.00 69.33           C  
ATOM   2746  NE  ARG A 348     -30.381 -18.549 -16.438  1.00 66.04           N  
ATOM   2747  CZ  ARG A 348     -31.686 -18.346 -16.612  1.00 74.24           C  
ATOM   2748  NH1 ARG A 348     -32.353 -17.540 -15.792  1.00 60.91           N1+
ATOM   2749  NH2 ARG A 348     -32.332 -18.949 -17.599  1.00 63.92           N  
ATOM   2750  N   VAL A 349     -25.250 -15.884 -18.809  1.00 75.09           N  
ATOM   2751  CA  VAL A 349     -24.478 -14.754 -18.295  1.00 75.54           C  
ATOM   2752  C   VAL A 349     -23.413 -14.307 -19.315  1.00 82.21           C  
ATOM   2753  O   VAL A 349     -22.414 -15.014 -19.480  1.00 81.73           O  
ATOM   2754  CB  VAL A 349     -23.868 -15.035 -16.883  1.00 77.60           C  
ATOM   2755  CG1 VAL A 349     -23.102 -13.820 -16.354  1.00 79.09           C  
ATOM   2756  CG2 VAL A 349     -24.936 -15.454 -15.883  1.00 75.41           C  
ATOM   2757  N   PRO A 350     -23.586 -13.127 -19.979  1.00 80.93           N  
ATOM   2758  CA  PRO A 350     -22.533 -12.649 -20.899  1.00 82.49           C  
ATOM   2759  C   PRO A 350     -21.269 -12.229 -20.146  1.00 88.75           C  
ATOM   2760  O   PRO A 350     -21.355 -11.909 -18.957  1.00 88.03           O  
ATOM   2761  CB  PRO A 350     -23.183 -11.478 -21.642  1.00 85.10           C  
ATOM   2762  CG  PRO A 350     -24.396 -11.125 -20.901  1.00 88.59           C  
ATOM   2763  CD  PRO A 350     -24.698 -12.160 -19.864  1.00 82.70           C  
ATOM   2764  N   GLU A 351     -20.098 -12.285 -20.822  1.00 87.96           N  
ATOM   2765  CA  GLU A 351     -18.768 -11.956 -20.281  1.00 90.36           C  
ATOM   2766  C   GLU A 351     -18.724 -10.667 -19.452  1.00 96.73           C  
ATOM   2767  O   GLU A 351     -18.119 -10.656 -18.382  1.00 97.84           O  
ATOM   2768  CB  GLU A 351     -17.728 -11.875 -21.416  1.00 93.62           C  
ATOM   2769  CG  GLU A 351     -16.280 -11.987 -20.957  1.00106.87           C  
ATOM   2770  CD  GLU A 351     -15.860 -13.368 -20.494  1.00134.03           C  
ATOM   2771  OE1 GLU A 351     -16.095 -14.349 -21.238  1.00127.81           O  
ATOM   2772  OE2 GLU A 351     -15.307 -13.473 -19.376  1.00133.37           O1-
ATOM   2773  N   GLU A 352     -19.361  -9.594 -19.944  1.00 93.14           N  
ATOM   2774  CA  GLU A 352     -19.424  -8.278 -19.297  1.00 93.96           C  
ATOM   2775  C   GLU A 352     -20.139  -8.292 -17.931  1.00 95.23           C  
ATOM   2776  O   GLU A 352     -19.779  -7.515 -17.041  1.00 94.57           O  
ATOM   2777  CB  GLU A 352     -19.999  -7.211 -20.269  1.00 96.76           C  
ATOM   2778  CG  GLU A 352     -21.321  -7.561 -20.962  1.00106.89           C  
ATOM   2779  CD  GLU A 352     -21.329  -8.421 -22.221  1.00122.89           C  
ATOM   2780  OE1 GLU A 352     -20.312  -9.089 -22.524  1.00113.88           O  
ATOM   2781  OE2 GLU A 352     -22.392  -8.461 -22.882  1.00111.40           O1-
ATOM   2782  N   GLU A 353     -21.099  -9.237 -17.751  1.00 89.94           N  
ATOM   2783  CA  GLU A 353     -21.893  -9.433 -16.524  1.00 88.60           C  
ATOM   2784  C   GLU A 353     -21.307 -10.460 -15.528  1.00 88.78           C  
ATOM   2785  O   GLU A 353     -21.893 -10.641 -14.466  1.00 85.75           O  
ATOM   2786  CB  GLU A 353     -23.334  -9.854 -16.890  1.00 88.70           C  
ATOM   2787  CG  GLU A 353     -24.173  -8.758 -17.529  1.00101.03           C  
ATOM   2788  CD  GLU A 353     -25.587  -9.155 -17.904  1.00121.61           C  
ATOM   2789  OE1 GLU A 353     -26.286  -9.771 -17.066  1.00113.49           O  
ATOM   2790  OE2 GLU A 353     -26.013  -8.810 -19.029  1.00118.17           O1-
ATOM   2791  N   LYS A 354     -20.172 -11.121 -15.867  1.00 86.54           N  
ATOM   2792  CA  LYS A 354     -19.523 -12.185 -15.084  1.00 86.25           C  
ATOM   2793  C   LYS A 354     -19.221 -11.906 -13.607  1.00 94.11           C  
ATOM   2794  O   LYS A 354     -19.068 -12.853 -12.832  1.00 93.43           O  
ATOM   2795  CB  LYS A 354     -18.309 -12.798 -15.818  1.00 88.92           C  
ATOM   2796  CG  LYS A 354     -17.006 -11.999 -15.680  1.00 96.37           C  
ATOM   2797  CD  LYS A 354     -15.808 -12.754 -16.232  1.00103.30           C  
ATOM   2798  CE  LYS A 354     -14.507 -12.130 -15.790  1.00116.97           C  
ATOM   2799  NZ  LYS A 354     -13.324 -12.845 -16.334  1.00127.41           N1+
ATOM   2800  N   ASP A 355     -19.113 -10.630 -13.223  1.00 94.35           N  
ATOM   2801  CA  ASP A 355     -18.822 -10.254 -11.839  1.00 94.84           C  
ATOM   2802  C   ASP A 355     -20.063  -9.747 -11.115  1.00 97.21           C  
ATOM   2803  O   ASP A 355     -20.147  -9.868  -9.897  1.00 96.51           O  
ATOM   2804  CB  ASP A 355     -17.671  -9.242 -11.793  1.00 99.37           C  
ATOM   2805  CG  ASP A 355     -16.425  -9.743 -12.504  1.00112.58           C  
ATOM   2806  OD1 ASP A 355     -15.922 -10.834 -12.128  1.00112.57           O  
ATOM   2807  OD2 ASP A 355     -15.972  -9.066 -13.457  1.00119.84           O1-
ATOM   2808  N   THR A 356     -21.036  -9.214 -11.872  1.00 92.78           N  
ATOM   2809  CA  THR A 356     -22.299  -8.695 -11.343  1.00 91.68           C  
ATOM   2810  C   THR A 356     -23.349  -9.817 -11.156  1.00 92.40           C  
ATOM   2811  O   THR A 356     -23.928  -9.936 -10.077  1.00 91.19           O  
ATOM   2812  CB  THR A 356     -22.844  -7.567 -12.252  1.00 99.99           C  
ATOM   2813  OG1 THR A 356     -23.241  -8.112 -13.512  1.00 99.97           O  
ATOM   2814  CG2 THR A 356     -21.835  -6.444 -12.477  1.00100.85           C  
ATOM   2815  N   ASN A 357     -23.575 -10.628 -12.218  1.00 86.49           N  
ATOM   2816  CA  ASN A 357     -24.596 -11.669 -12.309  1.00 83.62           C  
ATOM   2817  C   ASN A 357     -24.295 -13.015 -11.629  1.00 85.28           C  
ATOM   2818  O   ASN A 357     -23.574 -13.866 -12.180  1.00 85.20           O  
ATOM   2819  CB  ASN A 357     -25.045 -11.854 -13.773  1.00 82.12           C  
ATOM   2820  CG  ASN A 357     -26.388 -12.531 -13.989  1.00 99.34           C  
ATOM   2821  OD1 ASN A 357     -26.860 -13.383 -13.204  1.00 83.36           O  
ATOM   2822  ND2 ASN A 357     -27.014 -12.193 -15.105  1.00 91.34           N  
ATOM   2823  N   VAL A 358     -24.926 -13.213 -10.454  1.00 78.55           N  
ATOM   2824  CA  VAL A 358     -24.861 -14.442  -9.658  1.00 76.01           C  
ATOM   2825  C   VAL A 358     -26.086 -15.304 -10.014  1.00 76.54           C  
ATOM   2826  O   VAL A 358     -27.233 -14.871  -9.832  1.00 75.33           O  
ATOM   2827  CB  VAL A 358     -24.772 -14.155  -8.125  1.00 79.08           C  
ATOM   2828  CG1 VAL A 358     -24.640 -15.449  -7.319  1.00 76.69           C  
ATOM   2829  CG2 VAL A 358     -23.623 -13.202  -7.806  1.00 80.30           C  
ATOM   2830  N   GLN A 359     -25.839 -16.501 -10.544  1.00 71.62           N  
ATOM   2831  CA  GLN A 359     -26.907 -17.425 -10.924  1.00 69.29           C  
ATOM   2832  C   GLN A 359     -27.311 -18.261  -9.731  1.00 73.00           C  
ATOM   2833  O   GLN A 359     -26.440 -18.807  -9.045  1.00 73.51           O  
ATOM   2834  CB  GLN A 359     -26.482 -18.342 -12.091  1.00 69.13           C  
ATOM   2835  CG  GLN A 359     -26.329 -17.653 -13.447  1.00 65.53           C  
ATOM   2836  CD  GLN A 359     -27.630 -17.166 -14.039  1.00 78.72           C  
ATOM   2837  OE1 GLN A 359     -28.431 -17.952 -14.556  1.00 68.95           O  
ATOM   2838  NE2 GLN A 359     -27.868 -15.853 -13.995  1.00 72.80           N  
ATOM   2839  N   VAL A 360     -28.632 -18.354  -9.469  1.00 67.34           N  
ATOM   2840  CA  VAL A 360     -29.158 -19.175  -8.378  1.00 64.46           C  
ATOM   2841  C   VAL A 360     -29.372 -20.596  -8.906  1.00 67.22           C  
ATOM   2842  O   VAL A 360     -30.266 -20.843  -9.723  1.00 65.19           O  
ATOM   2843  CB  VAL A 360     -30.408 -18.585  -7.654  1.00 67.09           C  
ATOM   2844  CG1 VAL A 360     -30.814 -19.459  -6.454  1.00 65.13           C  
ATOM   2845  CG2 VAL A 360     -30.146 -17.154  -7.192  1.00 68.04           C  
ATOM   2846  N   LEU A 361     -28.505 -21.514  -8.466  1.00 64.57           N  
ATOM   2847  CA  LEU A 361     -28.557 -22.917  -8.837  1.00 63.90           C  
ATOM   2848  C   LEU A 361     -29.135 -23.753  -7.698  1.00 64.14           C  
ATOM   2849  O   LEU A 361     -28.765 -23.587  -6.540  1.00 64.09           O  
ATOM   2850  CB  LEU A 361     -27.162 -23.435  -9.172  1.00 64.82           C  
ATOM   2851  CG  LEU A 361     -26.886 -23.697 -10.606  1.00 69.92           C  
ATOM   2852  CD1 LEU A 361     -26.318 -22.449 -11.265  1.00 72.30           C  
ATOM   2853  CD2 LEU A 361     -25.909 -24.827 -10.737  1.00 71.91           C  
ATOM   2854  N   MET A 362     -30.037 -24.646  -8.033  1.00 57.67           N  
ATOM   2855  CA  MET A 362     -30.644 -25.507  -7.044  1.00 55.75           C  
ATOM   2856  C   MET A 362     -30.523 -26.942  -7.429  1.00 56.79           C  
ATOM   2857  O   MET A 362     -31.013 -27.350  -8.483  1.00 54.40           O  
ATOM   2858  CB  MET A 362     -32.095 -25.114  -6.776  1.00 57.98           C  
ATOM   2859  CG  MET A 362     -32.217 -23.691  -6.253  1.00 63.31           C  
ATOM   2860  SD  MET A 362     -33.843 -23.127  -5.734  1.00 67.70           S  
ATOM   2861  CE  MET A 362     -34.765 -24.170  -6.467  1.00 62.46           C  
ATOM   2862  N   VAL A 363     -29.819 -27.708  -6.593  1.00 54.21           N  
ATOM   2863  CA  VAL A 363     -29.682 -29.146  -6.818  1.00 53.49           C  
ATOM   2864  C   VAL A 363     -30.845 -29.785  -6.058  1.00 56.02           C  
ATOM   2865  O   VAL A 363     -30.926 -29.646  -4.837  1.00 56.52           O  
ATOM   2866  CB  VAL A 363     -28.291 -29.694  -6.407  1.00 56.94           C  
ATOM   2867  CG1 VAL A 363     -28.165 -31.165  -6.778  1.00 54.79           C  
ATOM   2868  CG2 VAL A 363     -27.164 -28.873  -7.053  1.00 57.65           C  
ATOM   2869  N   LEU A 364     -31.783 -30.401  -6.793  1.00 50.82           N  
ATOM   2870  CA  LEU A 364     -32.996 -31.000  -6.239  1.00 49.44           C  
ATOM   2871  C   LEU A 364     -32.850 -32.518  -6.134  1.00 55.11           C  
ATOM   2872  O   LEU A 364     -33.000 -33.240  -7.114  1.00 55.02           O  
ATOM   2873  CB  LEU A 364     -34.225 -30.584  -7.074  1.00 48.94           C  
ATOM   2874  CG  LEU A 364     -34.462 -29.085  -7.332  1.00 53.57           C  
ATOM   2875  CD1 LEU A 364     -35.707 -28.892  -8.136  1.00 53.02           C  
ATOM   2876  CD2 LEU A 364     -34.567 -28.273  -6.029  1.00 55.08           C  
ATOM   2877  N   GLY A 365     -32.552 -32.978  -4.926  1.00 52.18           N  
ATOM   2878  CA  GLY A 365     -32.252 -34.373  -4.634  1.00 50.31           C  
ATOM   2879  C   GLY A 365     -30.753 -34.530  -4.750  1.00 52.68           C  
ATOM   2880  O   GLY A 365     -30.267 -35.237  -5.635  1.00 52.96           O  
ATOM   2881  N   ALA A 366     -30.017 -33.786  -3.915  1.00 48.91           N  
ATOM   2882  CA  ALA A 366     -28.546 -33.677  -3.917  1.00 49.69           C  
ATOM   2883  C   ALA A 366     -27.732 -34.925  -3.479  1.00 53.36           C  
ATOM   2884  O   ALA A 366     -26.511 -34.962  -3.708  1.00 53.85           O  
ATOM   2885  CB  ALA A 366     -28.095 -32.427  -3.143  1.00 50.60           C  
ATOM   2886  N   GLY A 367     -28.404 -35.911  -2.876  1.00 47.66           N  
ATOM   2887  CA  GLY A 367     -27.770 -37.141  -2.390  1.00 47.61           C  
ATOM   2888  C   GLY A 367     -26.633 -36.850  -1.432  1.00 52.21           C  
ATOM   2889  O   GLY A 367     -26.826 -36.123  -0.458  1.00 51.77           O  
ATOM   2890  N   ARG A 368     -25.424 -37.353  -1.725  1.00 50.34           N  
ATOM   2891  CA  ARG A 368     -24.256 -37.070  -0.863  1.00 51.07           C  
ATOM   2892  C   ARG A 368     -23.373 -35.934  -1.412  1.00 57.58           C  
ATOM   2893  O   ARG A 368     -22.303 -35.670  -0.863  1.00 61.34           O  
ATOM   2894  CB  ARG A 368     -23.440 -38.343  -0.527  1.00 49.34           C  
ATOM   2895  CG  ARG A 368     -24.258 -39.521   0.033  1.00 52.95           C  
ATOM   2896  CD  ARG A 368     -23.417 -40.624   0.678  1.00 50.68           C  
ATOM   2897  NE  ARG A 368     -22.364 -41.125  -0.204  1.00 57.51           N  
ATOM   2898  CZ  ARG A 368     -21.356 -41.896   0.186  1.00 72.44           C  
ATOM   2899  NH1 ARG A 368     -20.425 -42.269  -0.682  1.00 57.73           N1+
ATOM   2900  NH2 ARG A 368     -21.265 -42.297   1.449  1.00 65.09           N  
ATOM   2901  N   GLY A 369     -23.846 -35.258  -2.465  1.00 52.31           N  
ATOM   2902  CA  GLY A 369     -23.187 -34.095  -3.054  1.00 52.91           C  
ATOM   2903  C   GLY A 369     -22.476 -34.147  -4.405  1.00 58.32           C  
ATOM   2904  O   GLY A 369     -21.805 -33.161  -4.719  1.00 60.00           O  
ATOM   2905  N   PRO A 370     -22.576 -35.197  -5.272  1.00 54.67           N  
ATOM   2906  CA  PRO A 370     -21.828 -35.145  -6.559  1.00 54.81           C  
ATOM   2907  C   PRO A 370     -22.269 -34.065  -7.544  1.00 58.84           C  
ATOM   2908  O   PRO A 370     -21.404 -33.469  -8.175  1.00 61.25           O  
ATOM   2909  CB  PRO A 370     -21.940 -36.565  -7.125  1.00 55.41           C  
ATOM   2910  CG  PRO A 370     -23.110 -37.180  -6.416  1.00 58.79           C  
ATOM   2911  CD  PRO A 370     -23.303 -36.479  -5.111  1.00 54.20           C  
ATOM   2912  N   LEU A 371     -23.584 -33.775  -7.633  1.00 53.40           N  
ATOM   2913  CA  LEU A 371     -24.142 -32.712  -8.465  1.00 53.45           C  
ATOM   2914  C   LEU A 371     -23.781 -31.325  -7.933  1.00 60.48           C  
ATOM   2915  O   LEU A 371     -23.725 -30.373  -8.721  1.00 61.62           O  
ATOM   2916  CB  LEU A 371     -25.670 -32.823  -8.608  1.00 52.81           C  
ATOM   2917  CG  LEU A 371     -26.249 -33.968  -9.457  1.00 57.78           C  
ATOM   2918  CD1 LEU A 371     -27.771 -33.921  -9.470  1.00 56.69           C  
ATOM   2919  CD2 LEU A 371     -25.713 -33.937 -10.898  1.00 61.13           C  
ATOM   2920  N   VAL A 372     -23.551 -31.199  -6.605  1.00 57.63           N  
ATOM   2921  CA  VAL A 372     -23.164 -29.935  -5.957  1.00 57.64           C  
ATOM   2922  C   VAL A 372     -21.727 -29.626  -6.388  1.00 62.51           C  
ATOM   2923  O   VAL A 372     -21.442 -28.511  -6.830  1.00 62.41           O  
ATOM   2924  CB  VAL A 372     -23.341 -29.986  -4.407  1.00 60.27           C  
ATOM   2925  CG1 VAL A 372     -22.882 -28.681  -3.740  1.00 60.71           C  
ATOM   2926  CG2 VAL A 372     -24.789 -30.308  -4.033  1.00 58.44           C  
ATOM   2927  N   ASN A 373     -20.847 -30.642  -6.310  1.00 59.95           N  
ATOM   2928  CA  ASN A 373     -19.454 -30.534  -6.727  1.00 61.53           C  
ATOM   2929  C   ASN A 373     -19.337 -30.319  -8.253  1.00 66.00           C  
ATOM   2930  O   ASN A 373     -18.539 -29.489  -8.675  1.00 68.38           O  
ATOM   2931  CB  ASN A 373     -18.665 -31.755  -6.268  1.00 60.78           C  
ATOM   2932  CG  ASN A 373     -18.386 -31.774  -4.794  1.00 74.89           C  
ATOM   2933  OD1 ASN A 373     -18.021 -30.765  -4.196  1.00 70.34           O  
ATOM   2934  ND2 ASN A 373     -18.473 -32.945  -4.185  1.00 68.62           N  
ATOM   2935  N   ALA A 374     -20.179 -31.009  -9.062  1.00 60.41           N  
ATOM   2936  CA  ALA A 374     -20.206 -30.865 -10.525  1.00 59.48           C  
ATOM   2937  C   ALA A 374     -20.614 -29.450 -10.920  1.00 64.98           C  
ATOM   2938  O   ALA A 374     -20.043 -28.911 -11.868  1.00 65.66           O  
ATOM   2939  CB  ALA A 374     -21.147 -31.877 -11.143  1.00 58.20           C  
ATOM   2940  N   SER A 375     -21.552 -28.828 -10.149  1.00 61.07           N  
ATOM   2941  CA  SER A 375     -22.013 -27.441 -10.342  1.00 61.46           C  
ATOM   2942  C   SER A 375     -20.903 -26.463 -10.008  1.00 68.03           C  
ATOM   2943  O   SER A 375     -20.767 -25.446 -10.691  1.00 69.82           O  
ATOM   2944  CB  SER A 375     -23.219 -27.129  -9.457  1.00 61.94           C  
ATOM   2945  OG  SER A 375     -24.353 -27.919  -9.790  1.00 65.37           O  
ATOM   2946  N   LEU A 376     -20.131 -26.744  -8.924  1.00 64.85           N  
ATOM   2947  CA  LEU A 376     -19.037 -25.870  -8.485  1.00 65.78           C  
ATOM   2948  C   LEU A 376     -17.873 -25.929  -9.467  1.00 71.18           C  
ATOM   2949  O   LEU A 376     -17.290 -24.880  -9.751  1.00 73.46           O  
ATOM   2950  CB  LEU A 376     -18.574 -26.180  -7.053  1.00 65.48           C  
ATOM   2951  CG  LEU A 376     -19.555 -25.833  -5.942  1.00 69.25           C  
ATOM   2952  CD1 LEU A 376     -19.143 -26.462  -4.634  1.00 69.34           C  
ATOM   2953  CD2 LEU A 376     -19.694 -24.349  -5.776  1.00 71.20           C  
ATOM   2954  N   ARG A 377     -17.552 -27.148 -10.007  1.00 64.93           N  
ATOM   2955  CA  ARG A 377     -16.498 -27.329 -11.014  1.00 64.81           C  
ATOM   2956  C   ARG A 377     -16.889 -26.587 -12.322  1.00 69.18           C  
ATOM   2957  O   ARG A 377     -16.041 -25.915 -12.930  1.00 69.62           O  
ATOM   2958  CB  ARG A 377     -16.243 -28.821 -11.295  1.00 61.26           C  
ATOM   2959  CG  ARG A 377     -15.463 -29.563 -10.227  1.00 61.09           C  
ATOM   2960  CD  ARG A 377     -15.349 -31.035 -10.606  1.00 62.27           C  
ATOM   2961  NE  ARG A 377     -16.228 -31.886  -9.790  1.00 79.42           N  
ATOM   2962  CZ  ARG A 377     -17.184 -32.681 -10.269  1.00100.70           C  
ATOM   2963  NH1 ARG A 377     -17.411 -32.750 -11.574  1.00 92.44           N1+
ATOM   2964  NH2 ARG A 377     -17.924 -33.408  -9.444  1.00 97.76           N  
ATOM   2965  N   ALA A 378     -18.193 -26.694 -12.715  1.00 64.48           N  
ATOM   2966  CA  ALA A 378     -18.816 -26.058 -13.884  1.00 64.09           C  
ATOM   2967  C   ALA A 378     -18.725 -24.529 -13.822  1.00 70.75           C  
ATOM   2968  O   ALA A 378     -18.447 -23.905 -14.841  1.00 70.96           O  
ATOM   2969  CB  ALA A 378     -20.269 -26.482 -14.001  1.00 62.78           C  
ATOM   2970  N   ALA A 379     -18.982 -23.933 -12.640  1.00 69.48           N  
ATOM   2971  CA  ALA A 379     -18.900 -22.483 -12.429  1.00 71.74           C  
ATOM   2972  C   ALA A 379     -17.449 -21.997 -12.486  1.00 79.08           C  
ATOM   2973  O   ALA A 379     -17.191 -20.913 -13.029  1.00 79.68           O  
ATOM   2974  CB  ALA A 379     -19.530 -22.101 -11.105  1.00 72.11           C  
ATOM   2975  N   LYS A 380     -16.502 -22.808 -11.953  1.00 77.33           N  
ATOM   2976  CA  LYS A 380     -15.077 -22.475 -11.993  1.00 80.33           C  
ATOM   2977  C   LYS A 380     -14.547 -22.480 -13.432  1.00 86.49           C  
ATOM   2978  O   LYS A 380     -13.850 -21.537 -13.822  1.00 88.65           O  
ATOM   2979  CB  LYS A 380     -14.243 -23.386 -11.070  1.00 83.23           C  
ATOM   2980  CG  LYS A 380     -14.191 -22.918  -9.616  1.00100.01           C  
ATOM   2981  CD  LYS A 380     -13.145 -21.812  -9.375  1.00113.48           C  
ATOM   2982  CE  LYS A 380     -13.184 -21.263  -7.964  1.00119.81           C  
ATOM   2983  NZ  LYS A 380     -12.109 -20.267  -7.731  1.00124.46           N1+
ATOM   2984  N   GLN A 381     -14.924 -23.495 -14.235  1.00 82.11           N  
ATOM   2985  CA  GLN A 381     -14.497 -23.566 -15.636  1.00 82.58           C  
ATOM   2986  C   GLN A 381     -15.179 -22.532 -16.544  1.00 85.78           C  
ATOM   2987  O   GLN A 381     -14.532 -22.029 -17.464  1.00 85.95           O  
ATOM   2988  CB  GLN A 381     -14.510 -24.998 -16.213  1.00 82.52           C  
ATOM   2989  CG  GLN A 381     -15.876 -25.638 -16.379  1.00 96.74           C  
ATOM   2990  CD  GLN A 381     -15.856 -26.810 -17.339  1.00112.35           C  
ATOM   2991  OE1 GLN A 381     -14.939 -26.982 -18.151  1.00110.96           O  
ATOM   2992  NE2 GLN A 381     -16.901 -27.619 -17.304  1.00 97.59           N  
ATOM   2993  N   ALA A 382     -16.457 -22.182 -16.260  1.00 80.41           N  
ATOM   2994  CA  ALA A 382     -17.173 -21.156 -17.025  1.00 80.07           C  
ATOM   2995  C   ALA A 382     -16.761 -19.744 -16.577  1.00 85.45           C  
ATOM   2996  O   ALA A 382     -16.968 -18.788 -17.328  1.00 86.49           O  
ATOM   2997  CB  ALA A 382     -18.679 -21.330 -16.873  1.00 78.83           C  
ATOM   2998  N   ASP A 383     -16.172 -19.616 -15.365  1.00 82.30           N  
ATOM   2999  CA  ASP A 383     -15.791 -18.344 -14.731  1.00 83.66           C  
ATOM   3000  C   ASP A 383     -17.035 -17.431 -14.575  1.00 85.95           C  
ATOM   3001  O   ASP A 383     -17.059 -16.280 -15.018  1.00 85.10           O  
ATOM   3002  CB  ASP A 383     -14.582 -17.669 -15.423  1.00 88.05           C  
ATOM   3003  CG  ASP A 383     -14.032 -16.408 -14.761  1.00100.82           C  
ATOM   3004  OD1 ASP A 383     -13.938 -16.380 -13.502  1.00100.00           O  
ATOM   3005  OD2 ASP A 383     -13.655 -15.464 -15.503  1.00108.69           O1-
ATOM   3006  N   ARG A 384     -18.097 -18.021 -13.975  1.00 81.95           N  
ATOM   3007  CA  ARG A 384     -19.377 -17.378 -13.668  1.00 81.08           C  
ATOM   3008  C   ARG A 384     -19.702 -17.577 -12.177  1.00 84.45           C  
ATOM   3009  O   ARG A 384     -19.327 -18.594 -11.582  1.00 83.00           O  
ATOM   3010  CB  ARG A 384     -20.524 -17.924 -14.554  1.00 78.48           C  
ATOM   3011  CG  ARG A 384     -20.346 -17.775 -16.075  1.00 86.09           C  
ATOM   3012  CD  ARG A 384     -20.374 -16.336 -16.586  1.00 92.13           C  
ATOM   3013  NE  ARG A 384     -19.082 -15.985 -17.169  1.00 99.83           N  
ATOM   3014  CZ  ARG A 384     -18.859 -15.782 -18.462  1.00104.52           C  
ATOM   3015  NH1 ARG A 384     -19.860 -15.818 -19.331  1.00 86.64           N1+
ATOM   3016  NH2 ARG A 384     -17.639 -15.506 -18.892  1.00 93.48           N  
ATOM   3017  N   ARG A 385     -20.389 -16.591 -11.580  1.00 81.95           N  
ATOM   3018  CA  ARG A 385     -20.763 -16.576 -10.165  1.00 80.67           C  
ATOM   3019  C   ARG A 385     -22.057 -17.354  -9.923  1.00 80.97           C  
ATOM   3020  O   ARG A 385     -23.047 -17.103 -10.611  1.00 80.47           O  
ATOM   3021  CB  ARG A 385     -20.891 -15.116  -9.666  1.00 83.44           C  
ATOM   3022  CG  ARG A 385     -19.552 -14.389  -9.515  1.00 95.66           C  
ATOM   3023  CD  ARG A 385     -19.692 -12.986  -8.939  1.00107.54           C  
ATOM   3024  NE  ARG A 385     -20.137 -12.995  -7.545  1.00120.88           N  
ATOM   3025  CZ  ARG A 385     -20.457 -11.911  -6.843  1.00138.33           C  
ATOM   3026  NH1 ARG A 385     -20.396 -10.708  -7.399  1.00127.88           N1+
ATOM   3027  NH2 ARG A 385     -20.855 -12.025  -5.583  1.00124.65           N  
ATOM   3028  N   ILE A 386     -22.045 -18.305  -8.952  1.00 74.79           N  
ATOM   3029  CA  ILE A 386     -23.212 -19.130  -8.593  1.00 71.39           C  
ATOM   3030  C   ILE A 386     -23.534 -19.100  -7.102  1.00 74.93           C  
ATOM   3031  O   ILE A 386     -22.627 -19.008  -6.268  1.00 74.94           O  
ATOM   3032  CB  ILE A 386     -23.146 -20.608  -9.090  1.00 71.79           C  
ATOM   3033  CG1 ILE A 386     -21.996 -21.402  -8.423  1.00 71.25           C  
ATOM   3034  CG2 ILE A 386     -23.142 -20.716 -10.613  1.00 71.45           C  
ATOM   3035  CD1 ILE A 386     -22.205 -22.914  -8.378  1.00 72.49           C  
ATOM   3036  N   LYS A 387     -24.835 -19.255  -6.780  1.00 70.17           N  
ATOM   3037  CA  LYS A 387     -25.370 -19.363  -5.421  1.00 68.82           C  
ATOM   3038  C   LYS A 387     -26.119 -20.686  -5.417  1.00 71.16           C  
ATOM   3039  O   LYS A 387     -27.124 -20.827  -6.122  1.00 70.74           O  
ATOM   3040  CB  LYS A 387     -26.311 -18.193  -5.083  1.00 71.43           C  
ATOM   3041  CG  LYS A 387     -26.596 -18.132  -3.597  1.00 81.15           C  
ATOM   3042  CD  LYS A 387     -27.790 -17.299  -3.245  1.00 89.24           C  
ATOM   3043  CE  LYS A 387     -28.058 -17.440  -1.768  1.00100.89           C  
ATOM   3044  NZ  LYS A 387     -28.974 -16.379  -1.274  1.00116.10           N1+
ATOM   3045  N   LEU A 388     -25.586 -21.677  -4.684  1.00 66.69           N  
ATOM   3046  CA  LEU A 388     -26.109 -23.038  -4.640  1.00 64.03           C  
ATOM   3047  C   LEU A 388     -27.009 -23.392  -3.480  1.00 63.88           C  
ATOM   3048  O   LEU A 388     -26.688 -23.126  -2.324  1.00 62.44           O  
ATOM   3049  CB  LEU A 388     -24.939 -24.032  -4.647  1.00 64.43           C  
ATOM   3050  CG  LEU A 388     -24.588 -24.718  -5.949  1.00 69.59           C  
ATOM   3051  CD1 LEU A 388     -23.279 -25.438  -5.820  1.00 70.91           C  
ATOM   3052  CD2 LEU A 388     -25.621 -25.724  -6.327  1.00 68.82           C  
ATOM   3053  N   TYR A 389     -28.096 -24.091  -3.792  1.00 59.72           N  
ATOM   3054  CA  TYR A 389     -28.985 -24.701  -2.800  1.00 58.72           C  
ATOM   3055  C   TYR A 389     -28.924 -26.199  -3.058  1.00 61.24           C  
ATOM   3056  O   TYR A 389     -29.085 -26.616  -4.213  1.00 61.64           O  
ATOM   3057  CB  TYR A 389     -30.429 -24.206  -2.917  1.00 59.45           C  
ATOM   3058  CG  TYR A 389     -30.613 -22.794  -2.428  1.00 63.34           C  
ATOM   3059  CD1 TYR A 389     -30.394 -21.711  -3.272  1.00 65.34           C  
ATOM   3060  CD2 TYR A 389     -30.996 -22.534  -1.112  1.00 64.86           C  
ATOM   3061  CE1 TYR A 389     -30.562 -20.406  -2.830  1.00 66.33           C  
ATOM   3062  CE2 TYR A 389     -31.176 -21.227  -0.660  1.00 66.77           C  
ATOM   3063  CZ  TYR A 389     -30.963 -20.165  -1.528  1.00 75.60           C  
ATOM   3064  OH  TYR A 389     -31.133 -18.861  -1.119  1.00 79.66           O  
ATOM   3065  N   ALA A 390     -28.633 -26.997  -2.018  1.00 55.31           N  
ATOM   3066  CA  ALA A 390     -28.575 -28.460  -2.124  1.00 53.54           C  
ATOM   3067  C   ALA A 390     -29.785 -29.045  -1.388  1.00 56.72           C  
ATOM   3068  O   ALA A 390     -29.774 -29.116  -0.164  1.00 58.57           O  
ATOM   3069  CB  ALA A 390     -27.278 -28.980  -1.510  1.00 54.28           C  
ATOM   3070  N   VAL A 391     -30.828 -29.445  -2.125  1.00 51.11           N  
ATOM   3071  CA  VAL A 391     -32.075 -29.973  -1.551  1.00 49.22           C  
ATOM   3072  C   VAL A 391     -32.076 -31.475  -1.513  1.00 53.58           C  
ATOM   3073  O   VAL A 391     -31.927 -32.112  -2.550  1.00 53.92           O  
ATOM   3074  CB  VAL A 391     -33.341 -29.397  -2.244  1.00 52.34           C  
ATOM   3075  CG1 VAL A 391     -34.615 -29.835  -1.508  1.00 50.08           C  
ATOM   3076  CG2 VAL A 391     -33.259 -27.853  -2.342  1.00 53.48           C  
ATOM   3077  N   GLU A 392     -32.259 -32.051  -0.316  1.00 48.79           N  
ATOM   3078  CA  GLU A 392     -32.267 -33.489  -0.121  1.00 46.35           C  
ATOM   3079  C   GLU A 392     -33.284 -33.854   0.939  1.00 50.90           C  
ATOM   3080  O   GLU A 392     -33.281 -33.255   2.007  1.00 50.39           O  
ATOM   3081  CB  GLU A 392     -30.856 -33.987   0.239  1.00 47.16           C  
ATOM   3082  CG  GLU A 392     -30.711 -35.493   0.376  1.00 46.32           C  
ATOM   3083  CD  GLU A 392     -31.402 -36.347  -0.670  1.00 49.86           C  
ATOM   3084  OE1 GLU A 392     -30.950 -36.335  -1.828  1.00 44.36           O  
ATOM   3085  OE2 GLU A 392     -32.382 -37.044  -0.337  1.00 50.34           O1-
ATOM   3086  N   LYS A 393     -34.165 -34.839   0.643  1.00 48.27           N  
ATOM   3087  CA  LYS A 393     -35.198 -35.272   1.594  1.00 47.00           C  
ATOM   3088  C   LYS A 393     -34.726 -36.411   2.515  1.00 48.41           C  
ATOM   3089  O   LYS A 393     -35.292 -36.582   3.585  1.00 48.99           O  
ATOM   3090  CB  LYS A 393     -36.523 -35.604   0.872  1.00 48.89           C  
ATOM   3091  CG  LYS A 393     -36.476 -36.820  -0.068  1.00 45.56           C  
ATOM   3092  CD  LYS A 393     -36.914 -38.105   0.600  1.00 45.36           C  
ATOM   3093  CE  LYS A 393     -36.465 -39.258  -0.252  1.00 50.64           C  
ATOM   3094  NZ  LYS A 393     -36.788 -40.577   0.353  1.00 49.49           N1+
ATOM   3095  N   ASN A 394     -33.726 -37.211   2.083  1.00 42.92           N  
ATOM   3096  CA  ASN A 394     -33.167 -38.311   2.862  1.00 41.93           C  
ATOM   3097  C   ASN A 394     -32.295 -37.698   3.955  1.00 49.83           C  
ATOM   3098  O   ASN A 394     -31.245 -37.148   3.618  1.00 53.28           O  
ATOM   3099  CB  ASN A 394     -32.372 -39.246   1.964  1.00 39.18           C  
ATOM   3100  CG  ASN A 394     -31.769 -40.442   2.666  1.00 52.29           C  
ATOM   3101  OD1 ASN A 394     -31.792 -40.578   3.880  1.00 46.63           O  
ATOM   3102  ND2 ASN A 394     -31.220 -41.356   1.908  1.00 45.74           N  
ATOM   3103  N   PRO A 395     -32.712 -37.714   5.259  1.00 45.79           N  
ATOM   3104  CA  PRO A 395     -31.889 -37.045   6.306  1.00 45.65           C  
ATOM   3105  C   PRO A 395     -30.554 -37.736   6.586  1.00 49.16           C  
ATOM   3106  O   PRO A 395     -29.693 -37.155   7.235  1.00 46.55           O  
ATOM   3107  CB  PRO A 395     -32.797 -37.094   7.536  1.00 46.39           C  
ATOM   3108  CG  PRO A 395     -33.589 -38.391   7.336  1.00 47.59           C  
ATOM   3109  CD  PRO A 395     -33.906 -38.369   5.858  1.00 44.30           C  
ATOM   3110  N   ASN A 396     -30.404 -38.995   6.136  1.00 46.66           N  
ATOM   3111  CA  ASN A 396     -29.160 -39.730   6.340  1.00 47.37           C  
ATOM   3112  C   ASN A 396     -28.079 -39.196   5.381  1.00 53.10           C  
ATOM   3113  O   ASN A 396     -26.930 -39.032   5.797  1.00 54.26           O  
ATOM   3114  CB  ASN A 396     -29.387 -41.231   6.215  1.00 45.88           C  
ATOM   3115  CG  ASN A 396     -30.510 -41.764   7.069  1.00 51.05           C  
ATOM   3116  OD1 ASN A 396     -30.428 -41.772   8.280  1.00 46.52           O  
ATOM   3117  ND2 ASN A 396     -31.611 -42.181   6.457  1.00 42.27           N  
ATOM   3118  N   ALA A 397     -28.469 -38.865   4.115  1.00 49.04           N  
ATOM   3119  CA  ALA A 397     -27.609 -38.213   3.102  1.00 47.12           C  
ATOM   3120  C   ALA A 397     -27.367 -36.730   3.543  1.00 48.48           C  
ATOM   3121  O   ALA A 397     -26.261 -36.210   3.379  1.00 47.78           O  
ATOM   3122  CB  ALA A 397     -28.277 -38.257   1.741  1.00 46.42           C  
ATOM   3123  N   VAL A 398     -28.380 -36.079   4.152  1.00 43.65           N  
ATOM   3124  CA  VAL A 398     -28.252 -34.705   4.684  1.00 44.78           C  
ATOM   3125  C   VAL A 398     -27.082 -34.569   5.687  1.00 50.06           C  
ATOM   3126  O   VAL A 398     -26.417 -33.537   5.692  1.00 52.62           O  
ATOM   3127  CB  VAL A 398     -29.601 -34.158   5.221  1.00 48.62           C  
ATOM   3128  CG1 VAL A 398     -29.442 -32.866   6.037  1.00 48.97           C  
ATOM   3129  CG2 VAL A 398     -30.590 -33.961   4.074  1.00 48.05           C  
ATOM   3130  N   VAL A 399     -26.783 -35.625   6.461  1.00 47.30           N  
ATOM   3131  CA  VAL A 399     -25.657 -35.666   7.410  1.00 48.67           C  
ATOM   3132  C   VAL A 399     -24.342 -35.493   6.641  1.00 51.65           C  
ATOM   3133  O   VAL A 399     -23.456 -34.794   7.124  1.00 51.48           O  
ATOM   3134  CB  VAL A 399     -25.639 -36.998   8.236  1.00 52.30           C  
ATOM   3135  CG1 VAL A 399     -24.413 -37.079   9.156  1.00 51.91           C  
ATOM   3136  CG2 VAL A 399     -26.918 -37.165   9.043  1.00 52.03           C  
ATOM   3137  N   THR A 400     -24.207 -36.193   5.478  1.00 48.19           N  
ATOM   3138  CA  THR A 400     -23.021 -36.179   4.597  1.00 48.93           C  
ATOM   3139  C   THR A 400     -22.841 -34.787   3.987  1.00 51.92           C  
ATOM   3140  O   THR A 400     -21.751 -34.213   4.082  1.00 51.88           O  
ATOM   3141  CB  THR A 400     -23.150 -37.277   3.517  1.00 55.33           C  
ATOM   3142  OG1 THR A 400     -23.712 -38.443   4.103  1.00 56.23           O  
ATOM   3143  CG2 THR A 400     -21.831 -37.615   2.847  1.00 51.09           C  
ATOM   3144  N   LEU A 401     -23.936 -34.226   3.433  1.00 48.43           N  
ATOM   3145  CA  LEU A 401     -23.983 -32.886   2.833  1.00 49.67           C  
ATOM   3146  C   LEU A 401     -23.616 -31.827   3.849  1.00 56.80           C  
ATOM   3147  O   LEU A 401     -22.858 -30.904   3.527  1.00 57.98           O  
ATOM   3148  CB  LEU A 401     -25.403 -32.567   2.308  1.00 48.63           C  
ATOM   3149  CG  LEU A 401     -25.943 -33.403   1.180  1.00 52.11           C  
ATOM   3150  CD1 LEU A 401     -27.413 -33.138   1.001  1.00 51.77           C  
ATOM   3151  CD2 LEU A 401     -25.185 -33.147  -0.096  1.00 52.62           C  
ATOM   3152  N   GLU A 402     -24.180 -31.938   5.083  1.00 52.98           N  
ATOM   3153  CA  GLU A 402     -23.931 -30.971   6.157  1.00 51.99           C  
ATOM   3154  C   GLU A 402     -22.511 -31.027   6.687  1.00 56.25           C  
ATOM   3155  O   GLU A 402     -21.984 -29.999   7.106  1.00 57.44           O  
ATOM   3156  CB  GLU A 402     -24.994 -31.054   7.251  1.00 52.26           C  
ATOM   3157  CG  GLU A 402     -26.292 -30.378   6.833  1.00 59.07           C  
ATOM   3158  CD  GLU A 402     -27.441 -30.261   7.821  1.00 80.46           C  
ATOM   3159  OE1 GLU A 402     -27.484 -31.024   8.815  1.00 72.61           O  
ATOM   3160  OE2 GLU A 402     -28.346 -29.438   7.549  1.00 78.86           O1-
ATOM   3161  N   ASN A 403     -21.875 -32.209   6.645  1.00 53.35           N  
ATOM   3162  CA  ASN A 403     -20.470 -32.340   7.042  1.00 54.65           C  
ATOM   3163  C   ASN A 403     -19.570 -31.738   5.933  1.00 61.95           C  
ATOM   3164  O   ASN A 403     -18.555 -31.127   6.253  1.00 63.38           O  
ATOM   3165  CB  ASN A 403     -20.104 -33.806   7.353  1.00 50.95           C  
ATOM   3166  CG  ASN A 403     -20.457 -34.276   8.751  1.00 61.06           C  
ATOM   3167  OD1 ASN A 403     -19.754 -34.027   9.720  1.00 43.99           O  
ATOM   3168  ND2 ASN A 403     -21.487 -35.077   8.869  1.00 55.61           N  
ATOM   3169  N   TRP A 404     -19.963 -31.887   4.640  1.00 60.97           N  
ATOM   3170  CA  TRP A 404     -19.284 -31.336   3.444  1.00 62.71           C  
ATOM   3171  C   TRP A 404     -19.399 -29.814   3.450  1.00 65.29           C  
ATOM   3172  O   TRP A 404     -18.431 -29.121   3.137  1.00 66.28           O  
ATOM   3173  CB  TRP A 404     -19.965 -31.845   2.166  1.00 62.10           C  
ATOM   3174  CG  TRP A 404     -19.269 -32.952   1.435  1.00 64.23           C  
ATOM   3175  CD1 TRP A 404     -19.686 -34.247   1.327  1.00 66.09           C  
ATOM   3176  CD2 TRP A 404     -18.154 -32.814   0.541  1.00 65.86           C  
ATOM   3177  NE1 TRP A 404     -18.850 -34.948   0.488  1.00 66.16           N  
ATOM   3178  CE2 TRP A 404     -17.902 -34.090  -0.016  1.00 69.61           C  
ATOM   3179  CE3 TRP A 404     -17.373 -31.725   0.116  1.00 68.76           C  
ATOM   3180  CZ2 TRP A 404     -16.872 -34.313  -0.945  1.00 69.70           C  
ATOM   3181  CZ3 TRP A 404     -16.346 -31.949  -0.792  1.00 71.19           C  
ATOM   3182  CH2 TRP A 404     -16.107 -33.228  -1.315  1.00 71.13           C  
ATOM   3183  N   GLN A 405     -20.595 -29.296   3.788  1.00 60.16           N  
ATOM   3184  CA  GLN A 405     -20.861 -27.857   3.855  1.00 61.06           C  
ATOM   3185  C   GLN A 405     -20.022 -27.179   4.931  1.00 68.64           C  
ATOM   3186  O   GLN A 405     -19.456 -26.125   4.667  1.00 70.40           O  
ATOM   3187  CB  GLN A 405     -22.351 -27.583   4.069  1.00 61.22           C  
ATOM   3188  CG  GLN A 405     -22.803 -26.238   3.546  1.00 75.92           C  
ATOM   3189  CD  GLN A 405     -23.523 -25.454   4.611  1.00 91.32           C  
ATOM   3190  OE1 GLN A 405     -24.753 -25.571   4.793  1.00 89.31           O  
ATOM   3191  NE2 GLN A 405     -22.766 -24.648   5.342  1.00 64.90           N  
ATOM   3192  N   PHE A 406     -19.901 -27.786   6.119  1.00 65.85           N  
ATOM   3193  CA  PHE A 406     -19.087 -27.198   7.165  1.00 67.61           C  
ATOM   3194  C   PHE A 406     -17.600 -27.302   6.839  1.00 72.63           C  
ATOM   3195  O   PHE A 406     -16.877 -26.353   7.086  1.00 74.12           O  
ATOM   3196  CB  PHE A 406     -19.402 -27.821   8.548  1.00 69.45           C  
ATOM   3197  CG  PHE A 406     -18.441 -27.435   9.657  1.00 72.35           C  
ATOM   3198  CD1 PHE A 406     -18.552 -26.205  10.300  1.00 77.93           C  
ATOM   3199  CD2 PHE A 406     -17.388 -28.275  10.011  1.00 74.19           C  
ATOM   3200  CE1 PHE A 406     -17.634 -25.828  11.294  1.00 79.93           C  
ATOM   3201  CE2 PHE A 406     -16.472 -27.898  10.999  1.00 79.07           C  
ATOM   3202  CZ  PHE A 406     -16.601 -26.678  11.637  1.00 78.82           C  
ATOM   3203  N   GLU A 407     -17.141 -28.451   6.331  1.00 69.40           N  
ATOM   3204  CA  GLU A 407     -15.723 -28.688   6.061  1.00 70.94           C  
ATOM   3205  C   GLU A 407     -15.183 -28.119   4.761  1.00 77.71           C  
ATOM   3206  O   GLU A 407     -14.036 -27.675   4.743  1.00 79.71           O  
ATOM   3207  CB  GLU A 407     -15.407 -30.193   6.113  1.00 71.61           C  
ATOM   3208  CG  GLU A 407     -15.318 -30.741   7.526  1.00 83.04           C  
ATOM   3209  CD  GLU A 407     -15.302 -32.247   7.704  1.00 93.15           C  
ATOM   3210  OE1 GLU A 407     -14.922 -32.968   6.753  1.00 79.24           O  
ATOM   3211  OE2 GLU A 407     -15.630 -32.704   8.823  1.00 89.96           O1-
ATOM   3212  N   GLU A 408     -15.957 -28.193   3.662  1.00 73.76           N  
ATOM   3213  CA  GLU A 408     -15.474 -27.821   2.330  1.00 74.04           C  
ATOM   3214  C   GLU A 408     -16.167 -26.660   1.587  1.00 75.61           C  
ATOM   3215  O   GLU A 408     -15.494 -25.719   1.192  1.00 76.40           O  
ATOM   3216  CB  GLU A 408     -15.409 -29.080   1.432  1.00 74.15           C  
ATOM   3217  CG  GLU A 408     -14.449 -30.174   1.898  1.00 84.17           C  
ATOM   3218  CD  GLU A 408     -12.991 -29.777   2.078  1.00115.48           C  
ATOM   3219  OE1 GLU A 408     -12.444 -29.067   1.201  1.00113.97           O  
ATOM   3220  OE2 GLU A 408     -12.392 -30.186   3.099  1.00109.67           O1-
ATOM   3221  N   TRP A 409     -17.478 -26.768   1.343  1.00 69.43           N  
ATOM   3222  CA  TRP A 409     -18.272 -25.811   0.573  1.00 67.93           C  
ATOM   3223  C   TRP A 409     -18.443 -24.417   1.145  1.00 73.63           C  
ATOM   3224  O   TRP A 409     -18.333 -23.443   0.393  1.00 75.07           O  
ATOM   3225  CB  TRP A 409     -19.642 -26.393   0.256  1.00 63.90           C  
ATOM   3226  CG  TRP A 409     -19.599 -27.681  -0.512  1.00 63.08           C  
ATOM   3227  CD1 TRP A 409     -18.689 -28.045  -1.467  1.00 66.27           C  
ATOM   3228  CD2 TRP A 409     -20.572 -28.730  -0.462  1.00 60.06           C  
ATOM   3229  NE1 TRP A 409     -19.009 -29.280  -1.977  1.00 63.89           N  
ATOM   3230  CE2 TRP A 409     -20.173 -29.717  -1.393  1.00 63.80           C  
ATOM   3231  CE3 TRP A 409     -21.764 -28.919   0.257  1.00 59.20           C  
ATOM   3232  CZ2 TRP A 409     -20.907 -30.902  -1.595  1.00 60.96           C  
ATOM   3233  CZ3 TRP A 409     -22.482 -30.096   0.066  1.00 58.51           C  
ATOM   3234  CH2 TRP A 409     -22.058 -31.065  -0.854  1.00 58.65           C  
ATOM   3235  N   GLY A 410     -18.817 -24.332   2.416  1.00 69.52           N  
ATOM   3236  CA  GLY A 410     -19.069 -23.059   3.081  1.00 70.02           C  
ATOM   3237  C   GLY A 410     -20.404 -22.428   2.734  1.00 72.63           C  
ATOM   3238  O   GLY A 410     -21.324 -23.106   2.261  1.00 68.78           O  
ATOM   3239  N   SER A 411     -20.500 -21.103   2.987  1.00 71.73           N  
ATOM   3240  CA  SER A 411     -21.672 -20.236   2.790  1.00 72.33           C  
ATOM   3241  C   SER A 411     -22.278 -20.288   1.393  1.00 76.66           C  
ATOM   3242  O   SER A 411     -23.490 -20.113   1.259  1.00 76.71           O  
ATOM   3243  CB  SER A 411     -21.349 -18.788   3.170  1.00 77.27           C  
ATOM   3244  OG  SER A 411     -20.352 -18.218   2.335  1.00 84.10           O  
ATOM   3245  N   GLN A 412     -21.439 -20.515   0.359  1.00 72.73           N  
ATOM   3246  CA  GLN A 412     -21.859 -20.654  -1.037  1.00 71.38           C  
ATOM   3247  C   GLN A 412     -22.971 -21.715  -1.208  1.00 72.87           C  
ATOM   3248  O   GLN A 412     -23.877 -21.525  -2.029  1.00 72.46           O  
ATOM   3249  CB  GLN A 412     -20.653 -21.013  -1.907  1.00 73.17           C  
ATOM   3250  CG  GLN A 412     -20.981 -21.130  -3.401  1.00 84.48           C  
ATOM   3251  CD  GLN A 412     -19.754 -21.193  -4.260  1.00100.66           C  
ATOM   3252  OE1 GLN A 412     -18.721 -21.775  -3.890  1.00 98.22           O  
ATOM   3253  NE2 GLN A 412     -19.852 -20.612  -5.443  1.00 85.11           N  
ATOM   3254  N   VAL A 413     -22.905 -22.814  -0.430  1.00 66.61           N  
ATOM   3255  CA  VAL A 413     -23.907 -23.884  -0.489  1.00 63.02           C  
ATOM   3256  C   VAL A 413     -24.822 -23.843   0.738  1.00 64.48           C  
ATOM   3257  O   VAL A 413     -24.352 -23.892   1.873  1.00 63.13           O  
ATOM   3258  CB  VAL A 413     -23.282 -25.295  -0.703  1.00 65.26           C  
ATOM   3259  CG1 VAL A 413     -24.359 -26.383  -0.765  1.00 63.01           C  
ATOM   3260  CG2 VAL A 413     -22.416 -25.330  -1.954  1.00 65.43           C  
ATOM   3261  N   THR A 414     -26.134 -23.794   0.493  1.00 60.42           N  
ATOM   3262  CA  THR A 414     -27.151 -23.853   1.533  1.00 59.37           C  
ATOM   3263  C   THR A 414     -27.790 -25.248   1.431  1.00 61.16           C  
ATOM   3264  O   THR A 414     -28.428 -25.567   0.437  1.00 60.58           O  
ATOM   3265  CB  THR A 414     -28.166 -22.692   1.377  1.00 62.72           C  
ATOM   3266  OG1 THR A 414     -27.464 -21.443   1.384  1.00 65.59           O  
ATOM   3267  CG2 THR A 414     -29.229 -22.696   2.479  1.00 56.50           C  
ATOM   3268  N   VAL A 415     -27.593 -26.080   2.440  1.00 57.27           N  
ATOM   3269  CA  VAL A 415     -28.168 -27.427   2.493  1.00 53.88           C  
ATOM   3270  C   VAL A 415     -29.595 -27.306   3.041  1.00 56.58           C  
ATOM   3271  O   VAL A 415     -29.812 -26.654   4.048  1.00 55.04           O  
ATOM   3272  CB  VAL A 415     -27.288 -28.379   3.335  1.00 56.30           C  
ATOM   3273  CG1 VAL A 415     -27.845 -29.792   3.331  1.00 54.00           C  
ATOM   3274  CG2 VAL A 415     -25.853 -28.378   2.820  1.00 57.09           C  
ATOM   3275  N   VAL A 416     -30.566 -27.871   2.328  1.00 55.20           N  
ATOM   3276  CA  VAL A 416     -31.979 -27.831   2.702  1.00 55.25           C  
ATOM   3277  C   VAL A 416     -32.436 -29.276   2.908  1.00 57.54           C  
ATOM   3278  O   VAL A 416     -32.362 -30.076   1.970  1.00 55.00           O  
ATOM   3279  CB  VAL A 416     -32.824 -27.113   1.605  1.00 60.09           C  
ATOM   3280  CG1 VAL A 416     -34.310 -27.175   1.927  1.00 59.50           C  
ATOM   3281  CG2 VAL A 416     -32.376 -25.658   1.405  1.00 61.25           C  
ATOM   3282  N   SER A 417     -32.881 -29.614   4.128  1.00 54.31           N  
ATOM   3283  CA  SER A 417     -33.351 -30.964   4.452  1.00 53.25           C  
ATOM   3284  C   SER A 417     -34.865 -30.983   4.282  1.00 58.67           C  
ATOM   3285  O   SER A 417     -35.598 -30.621   5.197  1.00 58.37           O  
ATOM   3286  CB  SER A 417     -32.932 -31.358   5.860  1.00 54.29           C  
ATOM   3287  OG  SER A 417     -33.227 -32.733   6.050  1.00 65.27           O  
ATOM   3288  N   SER A 418     -35.332 -31.312   3.068  1.00 55.96           N  
ATOM   3289  CA  SER A 418     -36.745 -31.188   2.738  1.00 55.92           C  
ATOM   3290  C   SER A 418     -37.095 -31.875   1.450  1.00 59.47           C  
ATOM   3291  O   SER A 418     -36.234 -32.046   0.583  1.00 61.06           O  
ATOM   3292  CB  SER A 418     -37.077 -29.694   2.575  1.00 61.23           C  
ATOM   3293  OG  SER A 418     -38.426 -29.436   2.223  1.00 69.12           O  
ATOM   3294  N   ASP A 419     -38.402 -32.171   1.285  1.00 53.52           N  
ATOM   3295  CA  ASP A 419     -38.985 -32.663   0.047  1.00 50.99           C  
ATOM   3296  C   ASP A 419     -39.144 -31.420  -0.845  1.00 54.29           C  
ATOM   3297  O   ASP A 419     -39.713 -30.434  -0.388  1.00 55.80           O  
ATOM   3298  CB  ASP A 419     -40.364 -33.299   0.290  1.00 51.59           C  
ATOM   3299  CG  ASP A 419     -40.903 -34.052  -0.926  1.00 56.48           C  
ATOM   3300  OD1 ASP A 419     -41.031 -33.430  -2.008  1.00 54.19           O  
ATOM   3301  OD2 ASP A 419     -41.180 -35.265  -0.798  1.00 63.84           O1-
ATOM   3302  N   MET A 420     -38.677 -31.481  -2.112  1.00 47.65           N  
ATOM   3303  CA  MET A 420     -38.737 -30.380  -3.064  1.00 47.63           C  
ATOM   3304  C   MET A 420     -40.159 -29.904  -3.395  1.00 54.78           C  
ATOM   3305  O   MET A 420     -40.332 -28.809  -3.929  1.00 52.96           O  
ATOM   3306  CB  MET A 420     -37.951 -30.715  -4.336  1.00 48.76           C  
ATOM   3307  CG  MET A 420     -38.590 -31.796  -5.188  1.00 50.80           C  
ATOM   3308  SD  MET A 420     -37.583 -32.144  -6.637  1.00 54.56           S  
ATOM   3309  CE  MET A 420     -36.390 -33.327  -5.945  1.00 49.53           C  
ATOM   3310  N   ARG A 421     -41.162 -30.736  -3.094  1.00 53.54           N  
ATOM   3311  CA  ARG A 421     -42.570 -30.447  -3.354  1.00 53.46           C  
ATOM   3312  C   ARG A 421     -43.200 -29.675  -2.216  1.00 59.19           C  
ATOM   3313  O   ARG A 421     -44.305 -29.162  -2.370  1.00 59.68           O  
ATOM   3314  CB  ARG A 421     -43.329 -31.758  -3.569  1.00 49.24           C  
ATOM   3315  CG  ARG A 421     -42.798 -32.548  -4.758  1.00 46.66           C  
ATOM   3316  CD  ARG A 421     -43.409 -33.916  -4.830  1.00 43.55           C  
ATOM   3317  NE  ARG A 421     -42.982 -34.759  -3.713  1.00 53.63           N  
ATOM   3318  CZ  ARG A 421     -43.612 -35.867  -3.344  1.00 64.58           C  
ATOM   3319  NH1 ARG A 421     -44.667 -36.300  -4.031  1.00 50.52           N1+
ATOM   3320  NH2 ARG A 421     -43.187 -36.563  -2.293  1.00 46.54           N  
ATOM   3321  N   GLU A 422     -42.512 -29.620  -1.065  1.00 57.48           N  
ATOM   3322  CA  GLU A 422     -42.959 -28.958   0.175  1.00 58.04           C  
ATOM   3323  C   GLU A 422     -42.155 -27.730   0.513  1.00 61.49           C  
ATOM   3324  O   GLU A 422     -42.659 -26.849   1.219  1.00 63.33           O  
ATOM   3325  CB  GLU A 422     -42.862 -29.935   1.365  1.00 59.24           C  
ATOM   3326  CG  GLU A 422     -44.013 -30.921   1.447  1.00 78.87           C  
ATOM   3327  CD  GLU A 422     -45.336 -30.323   1.894  1.00119.79           C  
ATOM   3328  OE1 GLU A 422     -45.415 -29.835   3.046  1.00125.99           O  
ATOM   3329  OE2 GLU A 422     -46.297 -30.350   1.090  1.00119.98           O1-
ATOM   3330  N   TRP A 423     -40.888 -27.697   0.070  1.00 55.83           N  
ATOM   3331  CA  TRP A 423     -39.961 -26.614   0.349  1.00 56.04           C  
ATOM   3332  C   TRP A 423     -40.471 -25.248  -0.065  1.00 61.53           C  
ATOM   3333  O   TRP A 423     -40.877 -25.072  -1.205  1.00 62.05           O  
ATOM   3334  CB  TRP A 423     -38.573 -26.893  -0.255  1.00 53.97           C  
ATOM   3335  CG  TRP A 423     -37.524 -25.863   0.084  1.00 55.79           C  
ATOM   3336  CD1 TRP A 423     -37.256 -25.331   1.314  1.00 59.22           C  
ATOM   3337  CD2 TRP A 423     -36.566 -25.287  -0.819  1.00 56.08           C  
ATOM   3338  NE1 TRP A 423     -36.208 -24.442   1.227  1.00 59.64           N  
ATOM   3339  CE2 TRP A 423     -35.759 -24.403  -0.067  1.00 60.73           C  
ATOM   3340  CE3 TRP A 423     -36.303 -25.447  -2.196  1.00 56.77           C  
ATOM   3341  CZ2 TRP A 423     -34.710 -23.676  -0.641  1.00 61.24           C  
ATOM   3342  CZ3 TRP A 423     -35.267 -24.727  -2.767  1.00 59.34           C  
ATOM   3343  CH2 TRP A 423     -34.495 -23.836  -2.002  1.00 61.38           C  
ATOM   3344  N   VAL A 424     -40.467 -24.294   0.886  1.00 58.91           N  
ATOM   3345  CA  VAL A 424     -40.820 -22.893   0.661  1.00 59.77           C  
ATOM   3346  C   VAL A 424     -39.449 -22.276   0.391  1.00 64.70           C  
ATOM   3347  O   VAL A 424     -38.660 -22.091   1.316  1.00 63.47           O  
ATOM   3348  CB  VAL A 424     -41.505 -22.226   1.898  1.00 64.52           C  
ATOM   3349  CG1 VAL A 424     -41.837 -20.755   1.617  1.00 65.82           C  
ATOM   3350  CG2 VAL A 424     -42.750 -22.986   2.341  1.00 62.97           C  
ATOM   3351  N   ALA A 425     -39.120 -22.089  -0.886  1.00 64.43           N  
ATOM   3352  CA  ALA A 425     -37.828 -21.543  -1.280  1.00 65.27           C  
ATOM   3353  C   ALA A 425     -37.761 -20.030  -0.958  1.00 72.68           C  
ATOM   3354  O   ALA A 425     -38.760 -19.330  -1.159  1.00 73.63           O  
ATOM   3355  CB  ALA A 425     -37.584 -21.807  -2.759  1.00 65.04           C  
ATOM   3356  N   PRO A 426     -36.623 -19.503  -0.429  1.00 69.43           N  
ATOM   3357  CA  PRO A 426     -36.565 -18.059  -0.106  1.00 69.47           C  
ATOM   3358  C   PRO A 426     -36.488 -17.134  -1.333  1.00 74.43           C  
ATOM   3359  O   PRO A 426     -36.799 -15.944  -1.243  1.00 75.59           O  
ATOM   3360  CB  PRO A 426     -35.324 -17.943   0.777  1.00 71.35           C  
ATOM   3361  CG  PRO A 426     -34.456 -19.070   0.369  1.00 75.76           C  
ATOM   3362  CD  PRO A 426     -35.356 -20.188  -0.086  1.00 70.29           C  
ATOM   3363  N   GLU A 427     -36.080 -17.690  -2.483  1.00 69.71           N  
ATOM   3364  CA  GLU A 427     -35.932 -17.000  -3.766  1.00 68.19           C  
ATOM   3365  C   GLU A 427     -36.071 -17.989  -4.897  1.00 71.54           C  
ATOM   3366  O   GLU A 427     -35.968 -19.192  -4.686  1.00 70.76           O  
ATOM   3367  CB  GLU A 427     -34.574 -16.306  -3.852  1.00 70.22           C  
ATOM   3368  CG  GLU A 427     -33.372 -17.211  -3.651  1.00 76.21           C  
ATOM   3369  CD  GLU A 427     -32.042 -16.496  -3.763  1.00 89.02           C  
ATOM   3370  OE1 GLU A 427     -31.112 -16.864  -3.015  1.00 77.77           O  
ATOM   3371  OE2 GLU A 427     -31.928 -15.566  -4.594  1.00 77.20           O1-
ATOM   3372  N   LYS A 428     -36.302 -17.477  -6.103  1.00 68.52           N  
ATOM   3373  CA  LYS A 428     -36.471 -18.267  -7.310  1.00 65.84           C  
ATOM   3374  C   LYS A 428     -35.125 -18.705  -7.904  1.00 67.17           C  
ATOM   3375  O   LYS A 428     -34.095 -18.069  -7.648  1.00 67.38           O  
ATOM   3376  CB  LYS A 428     -37.365 -17.519  -8.308  1.00 68.20           C  
ATOM   3377  CG  LYS A 428     -38.827 -17.491  -7.858  1.00 74.03           C  
ATOM   3378  CD  LYS A 428     -39.793 -17.201  -8.988  1.00 80.52           C  
ATOM   3379  CE  LYS A 428     -41.234 -17.338  -8.548  1.00 83.22           C  
ATOM   3380  NZ  LYS A 428     -42.164 -17.070  -9.680  1.00 95.16           N1+
ATOM   3381  N   ALA A 429     -35.120 -19.827  -8.642  1.00 60.21           N  
ATOM   3382  CA  ALA A 429     -33.897 -20.376  -9.236  1.00 59.07           C  
ATOM   3383  C   ALA A 429     -33.734 -20.014 -10.686  1.00 62.32           C  
ATOM   3384  O   ALA A 429     -34.710 -20.030 -11.443  1.00 61.40           O  
ATOM   3385  CB  ALA A 429     -33.887 -21.900  -9.120  1.00 57.75           C  
ATOM   3386  N   ASP A 430     -32.470 -19.847 -11.094  1.00 59.08           N  
ATOM   3387  CA  ASP A 430     -32.070 -19.654 -12.480  1.00 59.85           C  
ATOM   3388  C   ASP A 430     -32.008 -21.000 -13.183  1.00 61.55           C  
ATOM   3389  O   ASP A 430     -32.453 -21.127 -14.317  1.00 59.94           O  
ATOM   3390  CB  ASP A 430     -30.697 -18.996 -12.526  1.00 64.21           C  
ATOM   3391  CG  ASP A 430     -30.783 -17.499 -12.335  1.00 76.02           C  
ATOM   3392  OD1 ASP A 430     -31.247 -16.807 -13.275  1.00 75.39           O  
ATOM   3393  OD2 ASP A 430     -30.438 -17.022 -11.226  1.00 83.23           O1-
ATOM   3394  N   ILE A 431     -31.436 -22.007 -12.484  1.00 58.70           N  
ATOM   3395  CA  ILE A 431     -31.264 -23.403 -12.904  1.00 56.46           C  
ATOM   3396  C   ILE A 431     -31.585 -24.345 -11.771  1.00 58.42           C  
ATOM   3397  O   ILE A 431     -31.117 -24.173 -10.637  1.00 56.96           O  
ATOM   3398  CB  ILE A 431     -29.823 -23.696 -13.455  1.00 59.66           C  
ATOM   3399  CG1 ILE A 431     -29.336 -22.595 -14.460  1.00 60.66           C  
ATOM   3400  CG2 ILE A 431     -29.731 -25.110 -14.084  1.00 56.68           C  
ATOM   3401  CD1 ILE A 431     -27.864 -22.408 -14.521  1.00 65.36           C  
ATOM   3402  N   ILE A 432     -32.406 -25.338 -12.086  1.00 55.18           N  
ATOM   3403  CA  ILE A 432     -32.687 -26.476 -11.209  1.00 53.15           C  
ATOM   3404  C   ILE A 432     -31.971 -27.670 -11.847  1.00 55.85           C  
ATOM   3405  O   ILE A 432     -32.075 -27.873 -13.062  1.00 52.93           O  
ATOM   3406  CB  ILE A 432     -34.178 -26.726 -10.837  1.00 54.40           C  
ATOM   3407  CG1 ILE A 432     -35.081 -26.966 -12.078  1.00 53.61           C  
ATOM   3408  CG2 ILE A 432     -34.697 -25.579  -9.925  1.00 52.87           C  
ATOM   3409  CD1 ILE A 432     -36.537 -27.423 -11.749  1.00 55.26           C  
ATOM   3410  N   VAL A 433     -31.150 -28.376 -11.055  1.00 53.95           N  
ATOM   3411  CA  VAL A 433     -30.372 -29.535 -11.523  1.00 52.71           C  
ATOM   3412  C   VAL A 433     -30.873 -30.757 -10.753  1.00 53.71           C  
ATOM   3413  O   VAL A 433     -30.955 -30.700  -9.538  1.00 51.44           O  
ATOM   3414  CB  VAL A 433     -28.838 -29.289 -11.327  1.00 57.24           C  
ATOM   3415  CG1 VAL A 433     -28.019 -30.532 -11.637  1.00 55.96           C  
ATOM   3416  CG2 VAL A 433     -28.350 -28.112 -12.183  1.00 58.32           C  
ATOM   3417  N   SER A 434     -31.219 -31.858 -11.443  1.00 51.16           N  
ATOM   3418  CA  SER A 434     -31.669 -33.075 -10.738  1.00 48.96           C  
ATOM   3419  C   SER A 434     -31.220 -34.328 -11.441  1.00 53.52           C  
ATOM   3420  O   SER A 434     -30.894 -34.264 -12.616  1.00 55.02           O  
ATOM   3421  CB  SER A 434     -33.186 -33.077 -10.569  1.00 49.03           C  
ATOM   3422  OG  SER A 434     -33.874 -33.116 -11.808  1.00 54.08           O  
ATOM   3423  N   GLU A 435     -31.168 -35.466 -10.714  1.00 49.09           N  
ATOM   3424  CA  GLU A 435     -30.909 -36.812 -11.229  1.00 46.37           C  
ATOM   3425  C   GLU A 435     -31.946 -37.745 -10.569  1.00 48.05           C  
ATOM   3426  O   GLU A 435     -31.643 -38.566  -9.694  1.00 47.23           O  
ATOM   3427  CB  GLU A 435     -29.435 -37.269 -11.099  1.00 48.04           C  
ATOM   3428  CG  GLU A 435     -28.943 -37.437  -9.668  1.00 65.62           C  
ATOM   3429  CD  GLU A 435     -27.552 -37.995  -9.416  1.00 85.62           C  
ATOM   3430  OE1 GLU A 435     -26.900 -37.512  -8.456  1.00 71.83           O  
ATOM   3431  OE2 GLU A 435     -27.156 -38.964 -10.107  1.00 69.54           O1-
ATOM   3432  N   LEU A 436     -33.208 -37.539 -10.945  1.00 44.22           N  
ATOM   3433  CA  LEU A 436     -34.330 -38.316 -10.403  1.00 43.31           C  
ATOM   3434  C   LEU A 436     -34.794 -39.377 -11.378  1.00 47.92           C  
ATOM   3435  O   LEU A 436     -35.916 -39.882 -11.261  1.00 46.33           O  
ATOM   3436  CB  LEU A 436     -35.505 -37.376 -10.068  1.00 43.49           C  
ATOM   3437  CG  LEU A 436     -35.213 -36.182  -9.154  1.00 47.70           C  
ATOM   3438  CD1 LEU A 436     -36.285 -35.135  -9.310  1.00 47.09           C  
ATOM   3439  CD2 LEU A 436     -35.015 -36.631  -7.697  1.00 46.43           C  
ATOM   3440  N   LEU A 437     -33.940 -39.709 -12.362  1.00 47.02           N  
ATOM   3441  CA  LEU A 437     -34.279 -40.668 -13.417  1.00 45.54           C  
ATOM   3442  C   LEU A 437     -33.983 -42.121 -13.090  1.00 44.91           C  
ATOM   3443  O   LEU A 437     -32.929 -42.442 -12.550  1.00 42.30           O  
ATOM   3444  CB  LEU A 437     -33.602 -40.262 -14.738  1.00 46.09           C  
ATOM   3445  CG  LEU A 437     -33.942 -38.861 -15.286  1.00 51.09           C  
ATOM   3446  CD1 LEU A 437     -33.338 -38.668 -16.634  1.00 51.12           C  
ATOM   3447  CD2 LEU A 437     -35.446 -38.665 -15.428  1.00 52.47           C  
ATOM   3448  N   GLY A 438     -34.925 -42.985 -13.430  1.00 41.09           N  
ATOM   3449  CA  GLY A 438     -34.760 -44.428 -13.302  1.00 39.70           C  
ATOM   3450  C   GLY A 438     -34.382 -45.046 -14.643  1.00 43.86           C  
ATOM   3451  O   GLY A 438     -34.173 -44.336 -15.635  1.00 43.80           O  
ATOM   3452  N   SER A 439     -34.314 -46.380 -14.689  1.00 40.18           N  
ATOM   3453  CA  SER A 439     -33.990 -47.121 -15.893  1.00 39.63           C  
ATOM   3454  C   SER A 439     -35.055 -46.971 -16.979  1.00 42.99           C  
ATOM   3455  O   SER A 439     -34.728 -47.164 -18.141  1.00 42.14           O  
ATOM   3456  CB  SER A 439     -33.729 -48.584 -15.569  1.00 41.04           C  
ATOM   3457  OG  SER A 439     -32.422 -48.700 -15.028  1.00 47.20           O  
ATOM   3458  N   PHE A 440     -36.307 -46.611 -16.609  1.00 39.05           N  
ATOM   3459  CA  PHE A 440     -37.388 -46.364 -17.567  1.00 38.47           C  
ATOM   3460  C   PHE A 440     -37.702 -44.854 -17.598  1.00 42.50           C  
ATOM   3461  O   PHE A 440     -38.832 -44.457 -17.878  1.00 41.41           O  
ATOM   3462  CB  PHE A 440     -38.641 -47.222 -17.242  1.00 38.90           C  
ATOM   3463  CG  PHE A 440     -39.580 -47.478 -18.410  1.00 39.09           C  
ATOM   3464  CD1 PHE A 440     -39.089 -47.891 -19.644  1.00 39.11           C  
ATOM   3465  CD2 PHE A 440     -40.962 -47.402 -18.243  1.00 40.31           C  
ATOM   3466  CE1 PHE A 440     -39.953 -48.130 -20.712  1.00 39.03           C  
ATOM   3467  CE2 PHE A 440     -41.828 -47.668 -19.307  1.00 40.85           C  
ATOM   3468  CZ  PHE A 440     -41.318 -48.019 -20.534  1.00 38.21           C  
ATOM   3469  N   ALA A 441     -36.651 -44.022 -17.334  1.00 39.67           N  
ATOM   3470  CA  ALA A 441     -36.659 -42.560 -17.215  1.00 40.08           C  
ATOM   3471  C   ALA A 441     -37.557 -42.044 -16.086  1.00 45.07           C  
ATOM   3472  O   ALA A 441     -37.045 -41.606 -15.062  1.00 47.24           O  
ATOM   3473  CB  ALA A 441     -37.004 -41.867 -18.559  1.00 40.69           C  
ATOM   3474  N   ASP A 442     -38.883 -42.116 -16.254  1.00 41.24           N  
ATOM   3475  CA  ASP A 442     -39.850 -41.550 -15.305  1.00 42.06           C  
ATOM   3476  C   ASP A 442     -40.312 -42.465 -14.160  1.00 45.47           C  
ATOM   3477  O   ASP A 442     -41.156 -42.043 -13.356  1.00 46.75           O  
ATOM   3478  CB  ASP A 442     -41.059 -41.004 -16.083  1.00 44.22           C  
ATOM   3479  CG  ASP A 442     -41.764 -42.080 -16.891  1.00 49.08           C  
ATOM   3480  OD1 ASP A 442     -42.652 -42.767 -16.326  1.00 48.77           O  
ATOM   3481  OD2 ASP A 442     -41.395 -42.272 -18.056  1.00 49.47           O1-
ATOM   3482  N   ASN A 443     -39.758 -43.691 -14.071  1.00 39.58           N  
ATOM   3483  CA  ASN A 443     -40.140 -44.685 -13.060  1.00 38.59           C  
ATOM   3484  C   ASN A 443     -39.739 -44.361 -11.607  1.00 44.46           C  
ATOM   3485  O   ASN A 443     -40.220 -45.038 -10.691  1.00 43.76           O  
ATOM   3486  CB  ASN A 443     -39.743 -46.119 -13.495  1.00 32.72           C  
ATOM   3487  CG  ASN A 443     -38.262 -46.312 -13.525  1.00 46.86           C  
ATOM   3488  OD1 ASN A 443     -37.538 -45.545 -14.154  1.00 38.89           O  
ATOM   3489  ND2 ASN A 443     -37.777 -47.309 -12.809  1.00 41.94           N  
ATOM   3490  N   GLU A 444     -38.888 -43.320 -11.383  1.00 41.57           N  
ATOM   3491  CA  GLU A 444     -38.531 -42.894 -10.029  1.00 40.87           C  
ATOM   3492  C   GLU A 444     -39.365 -41.670  -9.621  1.00 45.85           C  
ATOM   3493  O   GLU A 444     -39.193 -41.152  -8.521  1.00 44.98           O  
ATOM   3494  CB  GLU A 444     -37.029 -42.620  -9.875  1.00 42.30           C  
ATOM   3495  CG  GLU A 444     -36.147 -43.865  -9.775  1.00 42.24           C  
ATOM   3496  CD  GLU A 444     -34.693 -43.567  -9.440  1.00 51.95           C  
ATOM   3497  OE1 GLU A 444     -34.390 -42.409  -9.067  1.00 56.52           O  
ATOM   3498  OE2 GLU A 444     -33.844 -44.477  -9.584  1.00 50.60           O1-
ATOM   3499  N   LEU A 445     -40.285 -41.214 -10.513  1.00 42.97           N  
ATOM   3500  CA  LEU A 445     -41.219 -40.087 -10.296  1.00 42.69           C  
ATOM   3501  C   LEU A 445     -40.666 -38.655 -10.438  1.00 46.85           C  
ATOM   3502  O   LEU A 445     -41.242 -37.706  -9.879  1.00 45.80           O  
ATOM   3503  CB  LEU A 445     -42.164 -40.263  -9.065  1.00 41.45           C  
ATOM   3504  CG  LEU A 445     -42.770 -41.668  -8.861  1.00 43.67           C  
ATOM   3505  CD1 LEU A 445     -43.803 -41.689  -7.717  1.00 42.77           C  
ATOM   3506  CD2 LEU A 445     -43.311 -42.255 -10.153  1.00 37.71           C  
ATOM   3507  N   SER A 446     -39.600 -38.498 -11.266  1.00 44.67           N  
ATOM   3508  CA  SER A 446     -39.010 -37.192 -11.657  1.00 44.40           C  
ATOM   3509  C   SER A 446     -40.132 -36.243 -12.173  1.00 47.18           C  
ATOM   3510  O   SER A 446     -40.155 -35.109 -11.711  1.00 48.87           O  
ATOM   3511  CB  SER A 446     -37.958 -37.377 -12.753  1.00 44.51           C  
ATOM   3512  OG  SER A 446     -37.278 -36.165 -13.054  1.00 51.48           O  
ATOM   3513  N   PRO A 447     -41.117 -36.671 -13.027  1.00 42.88           N  
ATOM   3514  CA  PRO A 447     -42.171 -35.721 -13.442  1.00 43.69           C  
ATOM   3515  C   PRO A 447     -42.915 -35.051 -12.277  1.00 48.47           C  
ATOM   3516  O   PRO A 447     -42.946 -33.813 -12.206  1.00 46.77           O  
ATOM   3517  CB  PRO A 447     -43.085 -36.574 -14.340  1.00 44.13           C  
ATOM   3518  CG  PRO A 447     -42.194 -37.647 -14.862  1.00 46.27           C  
ATOM   3519  CD  PRO A 447     -41.305 -37.981 -13.703  1.00 41.90           C  
ATOM   3520  N   GLU A 448     -43.433 -35.864 -11.323  1.00 45.93           N  
ATOM   3521  CA  GLU A 448     -44.171 -35.399 -10.134  1.00 45.36           C  
ATOM   3522  C   GLU A 448     -43.301 -34.519  -9.232  1.00 48.96           C  
ATOM   3523  O   GLU A 448     -43.773 -33.503  -8.722  1.00 48.14           O  
ATOM   3524  CB  GLU A 448     -44.708 -36.604  -9.320  1.00 45.80           C  
ATOM   3525  CG  GLU A 448     -45.793 -37.430 -10.010  1.00 52.21           C  
ATOM   3526  CD  GLU A 448     -45.403 -38.282 -11.203  1.00 51.95           C  
ATOM   3527  OE1 GLU A 448     -44.192 -38.532 -11.401  1.00 52.85           O  
ATOM   3528  OE2 GLU A 448     -46.317 -38.705 -11.945  1.00 43.60           O1-
ATOM   3529  N   CYS A 449     -42.035 -34.922  -9.017  1.00 46.61           N  
ATOM   3530  CA  CYS A 449     -41.128 -34.154  -8.171  1.00 47.18           C  
ATOM   3531  C   CYS A 449     -40.855 -32.790  -8.793  1.00 54.23           C  
ATOM   3532  O   CYS A 449     -41.118 -31.786  -8.142  1.00 56.36           O  
ATOM   3533  CB  CYS A 449     -39.842 -34.924  -7.887  1.00 46.82           C  
ATOM   3534  SG  CYS A 449     -40.068 -36.384  -6.838  1.00 49.99           S  
ATOM   3535  N   LEU A 450     -40.378 -32.750 -10.056  1.00 50.64           N  
ATOM   3536  CA  LEU A 450     -40.103 -31.489 -10.771  1.00 51.32           C  
ATOM   3537  C   LEU A 450     -41.329 -30.601 -11.010  1.00 57.54           C  
ATOM   3538  O   LEU A 450     -41.173 -29.382 -11.036  1.00 60.72           O  
ATOM   3539  CB  LEU A 450     -39.275 -31.700 -12.056  1.00 50.49           C  
ATOM   3540  CG  LEU A 450     -37.945 -32.459 -11.897  1.00 53.80           C  
ATOM   3541  CD1 LEU A 450     -37.311 -32.744 -13.251  1.00 53.83           C  
ATOM   3542  CD2 LEU A 450     -36.972 -31.714 -10.959  1.00 54.74           C  
ATOM   3543  N   ASP A 451     -42.546 -31.178 -11.128  1.00 53.47           N  
ATOM   3544  CA  ASP A 451     -43.779 -30.373 -11.252  1.00 54.00           C  
ATOM   3545  C   ASP A 451     -44.021 -29.623  -9.941  1.00 56.63           C  
ATOM   3546  O   ASP A 451     -44.453 -28.472  -9.972  1.00 57.23           O  
ATOM   3547  CB  ASP A 451     -45.021 -31.234 -11.583  1.00 55.50           C  
ATOM   3548  CG  ASP A 451     -45.115 -31.776 -12.998  1.00 68.26           C  
ATOM   3549  OD1 ASP A 451     -44.206 -31.470 -13.827  1.00 69.54           O  
ATOM   3550  OD2 ASP A 451     -46.090 -32.513 -13.283  1.00 72.69           O1-
ATOM   3551  N   GLY A 452     -43.732 -30.289  -8.819  1.00 51.97           N  
ATOM   3552  CA  GLY A 452     -43.860 -29.747  -7.471  1.00 52.12           C  
ATOM   3553  C   GLY A 452     -42.850 -28.665  -7.143  1.00 57.65           C  
ATOM   3554  O   GLY A 452     -43.133 -27.795  -6.329  1.00 58.91           O  
ATOM   3555  N   ALA A 453     -41.681 -28.699  -7.789  1.00 54.82           N  
ATOM   3556  CA  ALA A 453     -40.590 -27.740  -7.616  1.00 56.28           C  
ATOM   3557  C   ALA A 453     -40.675 -26.549  -8.586  1.00 62.30           C  
ATOM   3558  O   ALA A 453     -39.986 -25.562  -8.375  1.00 61.77           O  
ATOM   3559  CB  ALA A 453     -39.260 -28.453  -7.830  1.00 56.41           C  
ATOM   3560  N   GLN A 454     -41.437 -26.682  -9.681  1.00 61.00           N  
ATOM   3561  CA  GLN A 454     -41.580 -25.707 -10.771  1.00 62.41           C  
ATOM   3562  C   GLN A 454     -41.875 -24.253 -10.351  1.00 68.51           C  
ATOM   3563  O   GLN A 454     -41.253 -23.333 -10.880  1.00 69.21           O  
ATOM   3564  CB  GLN A 454     -42.613 -26.217 -11.783  1.00 63.15           C  
ATOM   3565  CG  GLN A 454     -42.413 -25.704 -13.188  1.00 68.83           C  
ATOM   3566  CD  GLN A 454     -43.107 -26.619 -14.149  1.00 88.90           C  
ATOM   3567  OE1 GLN A 454     -42.562 -27.646 -14.567  1.00 86.90           O  
ATOM   3568  NE2 GLN A 454     -44.355 -26.319 -14.441  1.00 83.10           N  
ATOM   3569  N   HIS A 455     -42.808 -24.049  -9.401  1.00 64.81           N  
ATOM   3570  CA  HIS A 455     -43.178 -22.720  -8.905  1.00 64.97           C  
ATOM   3571  C   HIS A 455     -41.960 -21.916  -8.378  1.00 70.12           C  
ATOM   3572  O   HIS A 455     -42.000 -20.681  -8.413  1.00 73.02           O  
ATOM   3573  CB  HIS A 455     -44.292 -22.827  -7.857  1.00 65.40           C  
ATOM   3574  CG  HIS A 455     -43.845 -23.452  -6.573  1.00 68.83           C  
ATOM   3575  ND1 HIS A 455     -43.172 -24.661  -6.553  1.00 69.84           N  
ATOM   3576  CD2 HIS A 455     -43.972 -23.005  -5.305  1.00 71.52           C  
ATOM   3577  CE1 HIS A 455     -42.927 -24.913  -5.282  1.00 69.24           C  
ATOM   3578  NE2 HIS A 455     -43.389 -23.945  -4.493  1.00 70.78           N  
ATOM   3579  N   PHE A 456     -40.866 -22.597  -7.943  1.00 63.46           N  
ATOM   3580  CA  PHE A 456     -39.660 -21.872  -7.526  1.00 62.77           C  
ATOM   3581  C   PHE A 456     -38.580 -21.680  -8.598  1.00 66.64           C  
ATOM   3582  O   PHE A 456     -37.477 -21.212  -8.303  1.00 68.65           O  
ATOM   3583  CB  PHE A 456     -39.122 -22.263  -6.147  1.00 63.38           C  
ATOM   3584  CG  PHE A 456     -38.822 -23.710  -5.878  1.00 61.89           C  
ATOM   3585  CD1 PHE A 456     -37.752 -24.337  -6.490  1.00 63.19           C  
ATOM   3586  CD2 PHE A 456     -39.506 -24.401  -4.890  1.00 62.61           C  
ATOM   3587  CE1 PHE A 456     -37.427 -25.665  -6.183  1.00 61.89           C  
ATOM   3588  CE2 PHE A 456     -39.162 -25.711  -4.562  1.00 63.32           C  
ATOM   3589  CZ  PHE A 456     -38.120 -26.329  -5.210  1.00 60.65           C  
ATOM   3590  N   LEU A 457     -38.926 -21.976  -9.852  1.00 60.85           N  
ATOM   3591  CA  LEU A 457     -38.047 -21.742 -10.986  1.00 61.41           C  
ATOM   3592  C   LEU A 457     -38.506 -20.413 -11.606  1.00 69.06           C  
ATOM   3593  O   LEU A 457     -39.714 -20.165 -11.705  1.00 69.80           O  
ATOM   3594  CB  LEU A 457     -38.167 -22.907 -11.997  1.00 59.96           C  
ATOM   3595  CG  LEU A 457     -37.278 -22.895 -13.259  1.00 64.83           C  
ATOM   3596  CD1 LEU A 457     -35.816 -23.201 -12.935  1.00 65.21           C  
ATOM   3597  CD2 LEU A 457     -37.765 -23.912 -14.280  1.00 65.23           C  
ATOM   3598  N   LYS A 458     -37.551 -19.538 -11.968  1.00 67.28           N  
ATOM   3599  CA  LYS A 458     -37.832 -18.245 -12.619  1.00 68.28           C  
ATOM   3600  C   LYS A 458     -38.540 -18.519 -13.969  1.00 73.75           C  
ATOM   3601  O   LYS A 458     -38.380 -19.622 -14.520  1.00 71.59           O  
ATOM   3602  CB  LYS A 458     -36.518 -17.492 -12.899  1.00 70.79           C  
ATOM   3603  CG  LYS A 458     -35.888 -16.826 -11.688  1.00 82.64           C  
ATOM   3604  CD  LYS A 458     -34.608 -16.079 -12.055  1.00 87.96           C  
ATOM   3605  CE  LYS A 458     -33.729 -15.892 -10.844  1.00104.03           C  
ATOM   3606  NZ  LYS A 458     -32.536 -15.052 -11.137  1.00121.08           N1+
ATOM   3607  N   ASP A 459     -39.290 -17.521 -14.510  1.00 71.99           N  
ATOM   3608  CA  ASP A 459     -40.020 -17.625 -15.790  1.00 72.05           C  
ATOM   3609  C   ASP A 459     -39.115 -18.032 -16.962  1.00 73.80           C  
ATOM   3610  O   ASP A 459     -39.571 -18.725 -17.865  1.00 71.47           O  
ATOM   3611  CB  ASP A 459     -40.775 -16.316 -16.131  1.00 76.28           C  
ATOM   3612  CG  ASP A 459     -41.924 -15.898 -15.208  1.00 93.72           C  
ATOM   3613  OD1 ASP A 459     -42.294 -16.696 -14.304  1.00 94.59           O  
ATOM   3614  OD2 ASP A 459     -42.463 -14.775 -15.400  1.00100.41           O1-
ATOM   3615  N   ASP A 460     -37.838 -17.603 -16.939  1.00 70.84           N  
ATOM   3616  CA  ASP A 460     -36.838 -17.944 -17.960  1.00 69.96           C  
ATOM   3617  C   ASP A 460     -35.894 -19.054 -17.458  1.00 69.40           C  
ATOM   3618  O   ASP A 460     -34.885 -19.337 -18.096  1.00 69.01           O  
ATOM   3619  CB  ASP A 460     -36.036 -16.681 -18.386  1.00 73.63           C  
ATOM   3620  CG  ASP A 460     -35.149 -16.032 -17.314  1.00 83.35           C  
ATOM   3621  OD1 ASP A 460     -35.329 -16.349 -16.115  1.00 81.44           O  
ATOM   3622  OD2 ASP A 460     -34.276 -15.205 -17.681  1.00 90.46           O1-
ATOM   3623  N   GLY A 461     -36.231 -19.649 -16.316  1.00 64.16           N  
ATOM   3624  CA  GLY A 461     -35.445 -20.694 -15.670  1.00 62.13           C  
ATOM   3625  C   GLY A 461     -35.232 -21.922 -16.529  1.00 62.80           C  
ATOM   3626  O   GLY A 461     -36.051 -22.223 -17.410  1.00 60.55           O  
ATOM   3627  N   VAL A 462     -34.095 -22.610 -16.293  1.00 57.93           N  
ATOM   3628  CA  VAL A 462     -33.691 -23.847 -16.982  1.00 55.56           C  
ATOM   3629  C   VAL A 462     -33.735 -25.039 -16.004  1.00 57.70           C  
ATOM   3630  O   VAL A 462     -33.320 -24.910 -14.855  1.00 58.12           O  
ATOM   3631  CB  VAL A 462     -32.288 -23.701 -17.649  1.00 60.30           C  
ATOM   3632  CG1 VAL A 462     -31.813 -25.007 -18.304  1.00 59.21           C  
ATOM   3633  CG2 VAL A 462     -32.286 -22.572 -18.683  1.00 61.30           C  
ATOM   3634  N   SER A 463     -34.218 -26.195 -16.478  1.00 52.35           N  
ATOM   3635  CA  SER A 463     -34.193 -27.454 -15.760  1.00 50.47           C  
ATOM   3636  C   SER A 463     -33.175 -28.348 -16.453  1.00 55.93           C  
ATOM   3637  O   SER A 463     -33.259 -28.539 -17.675  1.00 56.22           O  
ATOM   3638  CB  SER A 463     -35.566 -28.125 -15.781  1.00 51.12           C  
ATOM   3639  OG  SER A 463     -35.506 -29.449 -15.275  1.00 56.23           O  
ATOM   3640  N   ILE A 464     -32.219 -28.897 -15.675  1.00 52.31           N  
ATOM   3641  CA  ILE A 464     -31.234 -29.876 -16.151  1.00 51.23           C  
ATOM   3642  C   ILE A 464     -31.522 -31.188 -15.396  1.00 53.08           C  
ATOM   3643  O   ILE A 464     -31.328 -31.218 -14.189  1.00 54.13           O  
ATOM   3644  CB  ILE A 464     -29.760 -29.384 -16.075  1.00 54.83           C  
ATOM   3645  CG1 ILE A 464     -29.557 -28.131 -16.973  1.00 55.64           C  
ATOM   3646  CG2 ILE A 464     -28.783 -30.532 -16.432  1.00 54.81           C  
ATOM   3647  CD1 ILE A 464     -28.227 -27.340 -16.809  1.00 61.77           C  
ATOM   3648  N   PRO A 465     -32.089 -32.250 -16.026  1.00 49.23           N  
ATOM   3649  CA  PRO A 465     -32.422 -32.408 -17.461  1.00 48.14           C  
ATOM   3650  C   PRO A 465     -33.637 -31.601 -17.891  1.00 53.27           C  
ATOM   3651  O   PRO A 465     -34.477 -31.243 -17.049  1.00 53.16           O  
ATOM   3652  CB  PRO A 465     -32.701 -33.911 -17.576  1.00 48.01           C  
ATOM   3653  CG  PRO A 465     -33.238 -34.291 -16.232  1.00 51.27           C  
ATOM   3654  CD  PRO A 465     -32.411 -33.486 -15.273  1.00 48.32           C  
ATOM   3655  N   GLY A 466     -33.691 -31.292 -19.184  1.00 51.21           N  
ATOM   3656  CA  GLY A 466     -34.792 -30.540 -19.787  1.00 51.90           C  
ATOM   3657  C   GLY A 466     -35.835 -31.447 -20.411  1.00 54.38           C  
ATOM   3658  O   GLY A 466     -37.007 -31.072 -20.558  1.00 53.37           O  
ATOM   3659  N   GLU A 467     -35.407 -32.665 -20.758  1.00 49.52           N  
ATOM   3660  CA  GLU A 467     -36.265 -33.655 -21.374  1.00 48.79           C  
ATOM   3661  C   GLU A 467     -35.742 -35.068 -21.154  1.00 51.13           C  
ATOM   3662  O   GLU A 467     -34.534 -35.283 -21.019  1.00 52.03           O  
ATOM   3663  CB  GLU A 467     -36.301 -33.364 -22.878  1.00 50.77           C  
ATOM   3664  CG  GLU A 467     -37.491 -33.937 -23.611  1.00 63.80           C  
ATOM   3665  CD  GLU A 467     -37.430 -33.612 -25.082  1.00 86.18           C  
ATOM   3666  OE1 GLU A 467     -37.680 -32.439 -25.445  1.00 97.95           O  
ATOM   3667  OE2 GLU A 467     -37.078 -34.518 -25.869  1.00 77.10           O1-
ATOM   3668  N   TYR A 468     -36.657 -36.037 -21.162  1.00 45.22           N  
ATOM   3669  CA  TYR A 468     -36.355 -37.467 -21.134  1.00 43.05           C  
ATOM   3670  C   TYR A 468     -37.437 -38.257 -21.790  1.00 44.07           C  
ATOM   3671  O   TYR A 468     -38.609 -37.853 -21.782  1.00 42.10           O  
ATOM   3672  CB  TYR A 468     -35.962 -38.034 -19.743  1.00 43.85           C  
ATOM   3673  CG  TYR A 468     -36.793 -37.511 -18.603  1.00 44.59           C  
ATOM   3674  CD1 TYR A 468     -36.451 -36.327 -17.952  1.00 46.28           C  
ATOM   3675  CD2 TYR A 468     -37.931 -38.190 -18.176  1.00 44.31           C  
ATOM   3676  CE1 TYR A 468     -37.224 -35.829 -16.908  1.00 46.50           C  
ATOM   3677  CE2 TYR A 468     -38.708 -37.702 -17.129  1.00 44.04           C  
ATOM   3678  CZ  TYR A 468     -38.343 -36.531 -16.491  1.00 50.64           C  
ATOM   3679  OH  TYR A 468     -39.109 -36.053 -15.464  1.00 51.91           O  
ATOM   3680  N   THR A 469     -37.033 -39.391 -22.368  1.00 41.81           N  
ATOM   3681  CA  THR A 469     -37.895 -40.294 -23.119  1.00 42.49           C  
ATOM   3682  C   THR A 469     -37.530 -41.728 -22.740  1.00 46.85           C  
ATOM   3683  O   THR A 469     -36.344 -42.056 -22.617  1.00 46.55           O  
ATOM   3684  CB  THR A 469     -37.731 -40.012 -24.657  1.00 48.97           C  
ATOM   3685  OG1 THR A 469     -38.202 -38.691 -24.937  1.00 56.40           O  
ATOM   3686  CG2 THR A 469     -38.505 -40.992 -25.568  1.00 43.82           C  
ATOM   3687  N   SER A 470     -38.549 -42.568 -22.570  1.00 41.86           N  
ATOM   3688  CA  SER A 470     -38.378 -43.994 -22.332  1.00 40.67           C  
ATOM   3689  C   SER A 470     -38.552 -44.759 -23.674  1.00 42.78           C  
ATOM   3690  O   SER A 470     -39.172 -44.262 -24.615  1.00 41.44           O  
ATOM   3691  CB  SER A 470     -39.361 -44.496 -21.283  1.00 42.83           C  
ATOM   3692  OG  SER A 470     -40.705 -44.271 -21.669  1.00 47.82           O  
ATOM   3693  N   PHE A 471     -37.947 -45.938 -23.766  1.00 40.07           N  
ATOM   3694  CA  PHE A 471     -37.987 -46.791 -24.953  1.00 39.72           C  
ATOM   3695  C   PHE A 471     -38.312 -48.204 -24.531  1.00 43.43           C  
ATOM   3696  O   PHE A 471     -37.984 -48.595 -23.420  1.00 42.19           O  
ATOM   3697  CB  PHE A 471     -36.635 -46.756 -25.707  1.00 41.70           C  
ATOM   3698  CG  PHE A 471     -36.342 -45.429 -26.360  1.00 44.57           C  
ATOM   3699  CD1 PHE A 471     -35.818 -44.369 -25.622  1.00 46.71           C  
ATOM   3700  CD2 PHE A 471     -36.527 -45.254 -27.729  1.00 47.66           C  
ATOM   3701  CE1 PHE A 471     -35.529 -43.139 -26.235  1.00 47.92           C  
ATOM   3702  CE2 PHE A 471     -36.237 -44.020 -28.340  1.00 50.26           C  
ATOM   3703  CZ  PHE A 471     -35.761 -42.967 -27.579  1.00 47.69           C  
ATOM   3704  N   LEU A 472     -38.955 -48.960 -25.414  1.00 41.08           N  
ATOM   3705  CA  LEU A 472     -39.304 -50.350 -25.173  1.00 40.96           C  
ATOM   3706  C   LEU A 472     -38.882 -51.170 -26.360  1.00 44.48           C  
ATOM   3707  O   LEU A 472     -38.915 -50.678 -27.482  1.00 43.04           O  
ATOM   3708  CB  LEU A 472     -40.828 -50.512 -25.031  1.00 40.94           C  
ATOM   3709  CG  LEU A 472     -41.442 -50.094 -23.720  1.00 45.18           C  
ATOM   3710  CD1 LEU A 472     -42.914 -50.011 -23.886  1.00 46.28           C  
ATOM   3711  CD2 LEU A 472     -41.063 -51.066 -22.597  1.00 42.09           C  
ATOM   3712  N   ALA A 473     -38.580 -52.440 -26.135  1.00 40.62           N  
ATOM   3713  CA  ALA A 473     -38.288 -53.344 -27.231  1.00 41.35           C  
ATOM   3714  C   ALA A 473     -38.806 -54.741 -26.870  1.00 44.90           C  
ATOM   3715  O   ALA A 473     -38.568 -55.161 -25.746  1.00 45.77           O  
ATOM   3716  CB  ALA A 473     -36.787 -53.375 -27.521  1.00 42.64           C  
ATOM   3717  N   PRO A 474     -39.521 -55.479 -27.769  1.00 39.67           N  
ATOM   3718  CA  PRO A 474     -39.928 -56.859 -27.412  1.00 38.24           C  
ATOM   3719  C   PRO A 474     -38.691 -57.719 -27.278  1.00 42.45           C  
ATOM   3720  O   PRO A 474     -37.729 -57.512 -28.037  1.00 43.06           O  
ATOM   3721  CB  PRO A 474     -40.742 -57.330 -28.626  1.00 38.39           C  
ATOM   3722  CG  PRO A 474     -40.381 -56.438 -29.709  1.00 42.07           C  
ATOM   3723  CD  PRO A 474     -39.897 -55.147 -29.158  1.00 37.99           C  
ATOM   3724  N   ILE A 475     -38.708 -58.667 -26.342  1.00 37.49           N  
ATOM   3725  CA  ILE A 475     -37.569 -59.573 -26.169  1.00 38.11           C  
ATOM   3726  C   ILE A 475     -38.036 -60.989 -25.990  1.00 40.93           C  
ATOM   3727  O   ILE A 475     -39.142 -61.255 -25.501  1.00 41.11           O  
ATOM   3728  CB  ILE A 475     -36.559 -59.184 -25.025  1.00 41.74           C  
ATOM   3729  CG1 ILE A 475     -37.195 -59.317 -23.640  1.00 40.44           C  
ATOM   3730  CG2 ILE A 475     -35.930 -57.777 -25.232  1.00 43.24           C  
ATOM   3731  CD1 ILE A 475     -36.344 -59.968 -22.639  1.00 48.60           C  
ATOM   3732  N   SER A 476     -37.164 -61.904 -26.375  1.00 35.83           N  
ATOM   3733  CA  SER A 476     -37.355 -63.315 -26.168  1.00 34.61           C  
ATOM   3734  C   SER A 476     -36.287 -63.760 -25.201  1.00 38.45           C  
ATOM   3735  O   SER A 476     -35.116 -63.460 -25.424  1.00 40.97           O  
ATOM   3736  CB  SER A 476     -37.194 -64.071 -27.490  1.00 37.23           C  
ATOM   3737  OG  SER A 476     -37.560 -65.419 -27.274  1.00 38.33           O  
ATOM   3738  N   SER A 477     -36.657 -64.525 -24.181  1.00 35.69           N  
ATOM   3739  CA  SER A 477     -35.710 -65.135 -23.238  1.00 36.93           C  
ATOM   3740  C   SER A 477     -36.398 -66.110 -22.322  1.00 42.15           C  
ATOM   3741  O   SER A 477     -36.947 -65.704 -21.299  1.00 41.92           O  
ATOM   3742  CB  SER A 477     -34.933 -64.098 -22.422  1.00 40.30           C  
ATOM   3743  OG  SER A 477     -34.054 -64.750 -21.519  1.00 42.28           O  
ATOM   3744  N   SER A 478     -36.305 -67.409 -22.645  1.00 40.92           N  
ATOM   3745  CA  SER A 478     -36.866 -68.464 -21.801  1.00 40.37           C  
ATOM   3746  C   SER A 478     -36.113 -68.516 -20.502  1.00 43.96           C  
ATOM   3747  O   SER A 478     -36.719 -68.842 -19.492  1.00 42.72           O  
ATOM   3748  CB  SER A 478     -36.843 -69.815 -22.502  1.00 43.37           C  
ATOM   3749  OG  SER A 478     -37.821 -69.840 -23.530  1.00 47.28           O  
ATOM   3750  N   LYS A 479     -34.812 -68.100 -20.494  1.00 42.55           N  
ATOM   3751  CA  LYS A 479     -34.012 -68.006 -19.253  1.00 42.63           C  
ATOM   3752  C   LYS A 479     -34.643 -66.948 -18.263  1.00 44.77           C  
ATOM   3753  O   LYS A 479     -34.928 -67.272 -17.123  1.00 44.60           O  
ATOM   3754  CB  LYS A 479     -32.530 -67.686 -19.602  1.00 46.42           C  
ATOM   3755  CG  LYS A 479     -31.689 -67.009 -18.516  1.00 56.30           C  
ATOM   3756  CD  LYS A 479     -31.252 -67.934 -17.380  1.00 67.52           C  
ATOM   3757  CE  LYS A 479     -30.268 -67.266 -16.431  1.00 71.16           C  
ATOM   3758  NZ  LYS A 479     -29.052 -66.723 -17.136  1.00 71.68           N1+
ATOM   3759  N   LEU A 480     -34.865 -65.708 -18.716  1.00 41.17           N  
ATOM   3760  CA  LEU A 480     -35.464 -64.660 -17.886  1.00 40.79           C  
ATOM   3761  C   LEU A 480     -36.913 -64.988 -17.539  1.00 41.82           C  
ATOM   3762  O   LEU A 480     -37.310 -64.726 -16.409  1.00 41.80           O  
ATOM   3763  CB  LEU A 480     -35.355 -63.265 -18.535  1.00 41.14           C  
ATOM   3764  CG  LEU A 480     -33.948 -62.676 -18.639  1.00 46.24           C  
ATOM   3765  CD1 LEU A 480     -33.888 -61.603 -19.702  1.00 45.83           C  
ATOM   3766  CD2 LEU A 480     -33.466 -62.149 -17.321  1.00 48.87           C  
ATOM   3767  N   TYR A 481     -37.687 -65.595 -18.470  1.00 37.67           N  
ATOM   3768  CA  TYR A 481     -39.074 -65.990 -18.161  1.00 37.84           C  
ATOM   3769  C   TYR A 481     -39.074 -66.925 -16.920  1.00 42.64           C  
ATOM   3770  O   TYR A 481     -39.884 -66.750 -16.021  1.00 42.29           O  
ATOM   3771  CB  TYR A 481     -39.753 -66.722 -19.355  1.00 38.87           C  
ATOM   3772  CG  TYR A 481     -41.136 -67.262 -19.005  1.00 42.05           C  
ATOM   3773  CD1 TYR A 481     -42.217 -66.401 -18.822  1.00 44.04           C  
ATOM   3774  CD2 TYR A 481     -41.359 -68.628 -18.844  1.00 43.76           C  
ATOM   3775  CE1 TYR A 481     -43.483 -66.879 -18.483  1.00 43.02           C  
ATOM   3776  CE2 TYR A 481     -42.626 -69.119 -18.487  1.00 45.01           C  
ATOM   3777  CZ  TYR A 481     -43.688 -68.235 -18.325  1.00 48.65           C  
ATOM   3778  OH  TYR A 481     -44.956 -68.649 -17.978  1.00 52.02           O  
ATOM   3779  N   ASN A 482     -38.144 -67.897 -16.870  1.00 40.79           N  
ATOM   3780  CA  ASN A 482     -38.045 -68.841 -15.751  1.00 40.98           C  
ATOM   3781  C   ASN A 482     -37.580 -68.175 -14.460  1.00 43.14           C  
ATOM   3782  O   ASN A 482     -38.112 -68.475 -13.387  1.00 43.18           O  
ATOM   3783  CB  ASN A 482     -37.192 -70.055 -16.134  1.00 43.45           C  
ATOM   3784  CG  ASN A 482     -37.963 -71.342 -16.059  1.00 60.25           C  
ATOM   3785  OD1 ASN A 482     -39.158 -71.360 -15.756  1.00 59.48           O  
ATOM   3786  ND2 ASN A 482     -37.298 -72.449 -16.319  1.00 51.79           N  
ATOM   3787  N   GLU A 483     -36.641 -67.216 -14.578  1.00 39.56           N  
ATOM   3788  CA  GLU A 483     -36.155 -66.366 -13.481  1.00 39.82           C  
ATOM   3789  C   GLU A 483     -37.350 -65.597 -12.843  1.00 41.92           C  
ATOM   3790  O   GLU A 483     -37.466 -65.574 -11.627  1.00 42.33           O  
ATOM   3791  CB  GLU A 483     -35.123 -65.376 -14.038  1.00 41.84           C  
ATOM   3792  CG  GLU A 483     -33.763 -65.343 -13.380  1.00 55.69           C  
ATOM   3793  CD  GLU A 483     -33.123 -66.671 -13.062  1.00 84.26           C  
ATOM   3794  OE1 GLU A 483     -32.801 -66.901 -11.874  1.00 87.07           O  
ATOM   3795  OE2 GLU A 483     -32.959 -67.486 -13.997  1.00 86.35           O1-
ATOM   3796  N   VAL A 484     -38.280 -65.045 -13.659  1.00 37.13           N  
ATOM   3797  CA  VAL A 484     -39.466 -64.343 -13.116  1.00 35.70           C  
ATOM   3798  C   VAL A 484     -40.404 -65.342 -12.437  1.00 41.89           C  
ATOM   3799  O   VAL A 484     -40.880 -65.065 -11.327  1.00 42.39           O  
ATOM   3800  CB  VAL A 484     -40.189 -63.493 -14.181  1.00 38.39           C  
ATOM   3801  CG1 VAL A 484     -41.422 -62.807 -13.590  1.00 38.05           C  
ATOM   3802  CG2 VAL A 484     -39.238 -62.473 -14.782  1.00 38.50           C  
ATOM   3803  N   ARG A 485     -40.609 -66.523 -13.068  1.00 39.96           N  
ATOM   3804  CA  ARG A 485     -41.429 -67.636 -12.557  1.00 41.33           C  
ATOM   3805  C   ARG A 485     -41.047 -68.039 -11.145  1.00 46.62           C  
ATOM   3806  O   ARG A 485     -41.927 -68.251 -10.315  1.00 47.92           O  
ATOM   3807  CB  ARG A 485     -41.293 -68.856 -13.458  1.00 41.98           C  
ATOM   3808  CG  ARG A 485     -42.593 -69.297 -14.040  1.00 54.85           C  
ATOM   3809  CD  ARG A 485     -42.336 -70.261 -15.158  1.00 66.15           C  
ATOM   3810  NE  ARG A 485     -43.234 -71.407 -15.077  1.00 73.40           N  
ATOM   3811  CZ  ARG A 485     -42.892 -72.594 -14.595  1.00 81.00           C  
ATOM   3812  NH1 ARG A 485     -43.776 -73.580 -14.567  1.00 69.18           N1+
ATOM   3813  NH2 ARG A 485     -41.657 -72.806 -14.138  1.00 60.06           N  
ATOM   3814  N   ALA A 486     -39.732 -68.104 -10.874  1.00 42.42           N  
ATOM   3815  CA  ALA A 486     -39.153 -68.485  -9.590  1.00 41.50           C  
ATOM   3816  C   ALA A 486     -39.334 -67.373  -8.511  1.00 49.59           C  
ATOM   3817  O   ALA A 486     -38.946 -67.568  -7.363  1.00 52.33           O  
ATOM   3818  CB  ALA A 486     -37.671 -68.814  -9.776  1.00 40.80           C  
ATOM   3819  N   CYS A 487     -39.877 -66.219  -8.864  1.00 45.65           N  
ATOM   3820  CA  CYS A 487     -40.083 -65.143  -7.881  1.00 45.05           C  
ATOM   3821  C   CYS A 487     -41.444 -65.231  -7.193  1.00 47.04           C  
ATOM   3822  O   CYS A 487     -41.861 -64.255  -6.562  1.00 46.45           O  
ATOM   3823  CB  CYS A 487     -39.839 -63.766  -8.493  1.00 45.39           C  
ATOM   3824  SG  CYS A 487     -38.124 -63.483  -8.980  1.00 50.28           S  
ATOM   3825  N   ARG A 488     -42.118 -66.402  -7.275  1.00 44.77           N  
ATOM   3826  CA  ARG A 488     -43.402 -66.609  -6.583  1.00 45.22           C  
ATOM   3827  C   ARG A 488     -43.182 -66.654  -5.079  1.00 52.63           C  
ATOM   3828  O   ARG A 488     -42.365 -67.428  -4.592  1.00 55.39           O  
ATOM   3829  CB  ARG A 488     -44.142 -67.870  -7.031  1.00 41.02           C  
ATOM   3830  CG  ARG A 488     -45.447 -68.021  -6.258  1.00 49.94           C  
ATOM   3831  CD  ARG A 488     -46.478 -68.768  -7.037  1.00 63.11           C  
ATOM   3832  NE  ARG A 488     -46.310 -70.210  -6.902  1.00 73.22           N  
ATOM   3833  CZ  ARG A 488     -46.881 -70.952  -5.958  1.00 75.77           C  
ATOM   3834  NH1 ARG A 488     -47.653 -70.387  -5.031  1.00 54.57           N1+
ATOM   3835  NH2 ARG A 488     -46.683 -72.258  -5.931  1.00 54.85           N  
ATOM   3836  N   GLU A 489     -43.895 -65.796  -4.366  1.00 47.56           N  
ATOM   3837  CA  GLU A 489     -43.805 -65.658  -2.932  1.00 46.90           C  
ATOM   3838  C   GLU A 489     -45.107 -66.034  -2.315  1.00 51.49           C  
ATOM   3839  O   GLU A 489     -46.146 -65.920  -2.964  1.00 51.10           O  
ATOM   3840  CB  GLU A 489     -43.543 -64.203  -2.573  1.00 47.67           C  
ATOM   3841  CG  GLU A 489     -42.123 -63.763  -2.819  1.00 56.77           C  
ATOM   3842  CD  GLU A 489     -41.949 -62.277  -2.642  1.00 72.13           C  
ATOM   3843  OE1 GLU A 489     -42.833 -61.648  -2.016  1.00 59.26           O  
ATOM   3844  OE2 GLU A 489     -40.940 -61.737  -3.151  1.00 79.36           O1-
ATOM   3845  N   LYS A 490     -45.062 -66.425  -1.047  1.00 49.02           N  
ATOM   3846  CA  LYS A 490     -46.254 -66.719  -0.270  1.00 49.69           C  
ATOM   3847  C   LYS A 490     -46.902 -65.400   0.185  1.00 53.60           C  
ATOM   3848  O   LYS A 490     -46.273 -64.339   0.140  1.00 52.87           O  
ATOM   3849  CB  LYS A 490     -45.945 -67.677   0.900  1.00 53.17           C  
ATOM   3850  CG  LYS A 490     -45.016 -67.145   1.987  1.00 62.23           C  
ATOM   3851  CD  LYS A 490     -44.610 -68.292   2.931  1.00 66.67           C  
ATOM   3852  CE  LYS A 490     -43.161 -68.190   3.367  1.00 76.61           C  
ATOM   3853  NZ  LYS A 490     -42.233 -68.962   2.477  1.00 80.22           N1+
ATOM   3854  N   ASP A 491     -48.177 -65.474   0.565  1.00 51.76           N  
ATOM   3855  CA  ASP A 491     -48.998 -64.364   1.056  1.00 52.47           C  
ATOM   3856  C   ASP A 491     -49.230 -63.262   0.026  1.00 56.55           C  
ATOM   3857  O   ASP A 491     -49.510 -62.109   0.375  1.00 55.49           O  
ATOM   3858  CB  ASP A 491     -48.488 -63.806   2.406  1.00 54.71           C  
ATOM   3859  CG  ASP A 491     -48.058 -64.846   3.429  1.00 55.51           C  
ATOM   3860  OD1 ASP A 491     -48.606 -65.975   3.400  1.00 50.80           O  
ATOM   3861  OD2 ASP A 491     -47.129 -64.545   4.220  1.00 60.55           O1-
ATOM   3862  N   ARG A 492     -49.101 -63.618  -1.251  1.00 53.69           N  
ATOM   3863  CA  ARG A 492     -49.403 -62.698  -2.350  1.00 52.41           C  
ATOM   3864  C   ARG A 492     -49.962 -63.473  -3.504  1.00 52.36           C  
ATOM   3865  O   ARG A 492     -49.892 -64.701  -3.483  1.00 52.20           O  
ATOM   3866  CB  ARG A 492     -48.229 -61.759  -2.729  1.00 49.17           C  
ATOM   3867  CG  ARG A 492     -47.092 -62.393  -3.488  1.00 53.82           C  
ATOM   3868  CD  ARG A 492     -46.228 -61.311  -4.117  1.00 48.63           C  
ATOM   3869  NE  ARG A 492     -45.220 -61.884  -5.007  1.00 46.52           N  
ATOM   3870  CZ  ARG A 492     -44.113 -61.264  -5.375  1.00 50.30           C  
ATOM   3871  NH1 ARG A 492     -43.216 -61.885  -6.134  1.00 33.57           N1+
ATOM   3872  NH2 ARG A 492     -43.847 -60.050  -4.924  1.00 43.54           N  
ATOM   3873  N   ASP A 493     -50.576 -62.774  -4.470  1.00 46.63           N  
ATOM   3874  CA  ASP A 493     -51.119 -63.339  -5.695  1.00 45.20           C  
ATOM   3875  C   ASP A 493     -50.048 -64.223  -6.334  1.00 45.55           C  
ATOM   3876  O   ASP A 493     -48.904 -63.784  -6.458  1.00 43.86           O  
ATOM   3877  CB  ASP A 493     -51.502 -62.220  -6.672  1.00 47.38           C  
ATOM   3878  CG  ASP A 493     -52.282 -62.662  -7.888  1.00 63.51           C  
ATOM   3879  OD1 ASP A 493     -51.773 -63.528  -8.644  1.00 62.77           O  
ATOM   3880  OD2 ASP A 493     -53.379 -62.105  -8.118  1.00 78.15           O1-
ATOM   3881  N   PRO A 494     -50.408 -65.464  -6.752  1.00 41.86           N  
ATOM   3882  CA  PRO A 494     -49.392 -66.370  -7.318  1.00 41.40           C  
ATOM   3883  C   PRO A 494     -48.738 -65.944  -8.636  1.00 46.34           C  
ATOM   3884  O   PRO A 494     -47.690 -66.488  -9.010  1.00 44.81           O  
ATOM   3885  CB  PRO A 494     -50.101 -67.711  -7.383  1.00 43.54           C  
ATOM   3886  CG  PRO A 494     -51.568 -67.381  -7.354  1.00 48.23           C  
ATOM   3887  CD  PRO A 494     -51.742 -66.106  -6.665  1.00 43.17           C  
ATOM   3888  N   GLU A 495     -49.303 -64.908  -9.291  1.00 43.48           N  
ATOM   3889  CA  GLU A 495     -48.772 -64.379 -10.531  1.00 43.76           C  
ATOM   3890  C   GLU A 495     -48.258 -62.914 -10.437  1.00 45.03           C  
ATOM   3891  O   GLU A 495     -47.895 -62.358 -11.476  1.00 45.29           O  
ATOM   3892  CB  GLU A 495     -49.808 -64.530 -11.643  1.00 45.88           C  
ATOM   3893  CG  GLU A 495     -49.962 -65.959 -12.156  1.00 59.73           C  
ATOM   3894  CD  GLU A 495     -50.897 -66.099 -13.344  1.00 88.56           C  
ATOM   3895  OE1 GLU A 495     -51.958 -65.429 -13.360  1.00 73.57           O  
ATOM   3896  OE2 GLU A 495     -50.554 -66.866 -14.275  1.00 91.13           O1-
ATOM   3897  N   ALA A 496     -48.206 -62.309  -9.209  1.00 38.02           N  
ATOM   3898  CA  ALA A 496     -47.748 -60.926  -8.996  1.00 36.90           C  
ATOM   3899  C   ALA A 496     -46.335 -60.668  -9.526  1.00 40.11           C  
ATOM   3900  O   ALA A 496     -46.089 -59.563  -9.986  1.00 42.02           O  
ATOM   3901  CB  ALA A 496     -47.854 -60.519  -7.525  1.00 36.94           C  
ATOM   3902  N   GLN A 497     -45.433 -61.683  -9.519  1.00 34.26           N  
ATOM   3903  CA  GLN A 497     -44.056 -61.557 -10.044  1.00 33.97           C  
ATOM   3904  C   GLN A 497     -44.026 -61.169 -11.543  1.00 38.76           C  
ATOM   3905  O   GLN A 497     -43.053 -60.571 -12.001  1.00 41.26           O  
ATOM   3906  CB  GLN A 497     -43.198 -62.816  -9.761  1.00 33.99           C  
ATOM   3907  CG  GLN A 497     -43.653 -64.147 -10.466  1.00 34.88           C  
ATOM   3908  CD  GLN A 497     -44.799 -64.821  -9.715  1.00 47.95           C  
ATOM   3909  OE1 GLN A 497     -45.438 -64.239  -8.832  1.00 43.51           O  
ATOM   3910  NE2 GLN A 497     -45.068 -66.076 -10.001  1.00 37.98           N  
ATOM   3911  N   PHE A 498     -45.070 -61.502 -12.299  1.00 32.94           N  
ATOM   3912  CA  PHE A 498     -45.120 -61.140 -13.737  1.00 32.89           C  
ATOM   3913  C   PHE A 498     -45.696 -59.741 -14.006  1.00 38.42           C  
ATOM   3914  O   PHE A 498     -45.623 -59.260 -15.133  1.00 39.64           O  
ATOM   3915  CB  PHE A 498     -45.934 -62.157 -14.542  1.00 33.34           C  
ATOM   3916  CG  PHE A 498     -45.401 -63.563 -14.530  1.00 33.79           C  
ATOM   3917  CD1 PHE A 498     -44.377 -63.939 -15.385  1.00 36.03           C  
ATOM   3918  CD2 PHE A 498     -45.998 -64.539 -13.744  1.00 36.71           C  
ATOM   3919  CE1 PHE A 498     -43.923 -65.247 -15.416  1.00 37.01           C  
ATOM   3920  CE2 PHE A 498     -45.555 -65.853 -13.787  1.00 38.42           C  
ATOM   3921  CZ  PHE A 498     -44.507 -66.194 -14.609  1.00 36.73           C  
ATOM   3922  N   GLU A 499     -46.297 -59.116 -12.982  1.00 32.86           N  
ATOM   3923  CA  GLU A 499     -46.953 -57.825 -13.087  1.00 32.18           C  
ATOM   3924  C   GLU A 499     -46.131 -56.733 -12.426  1.00 36.01           C  
ATOM   3925  O   GLU A 499     -46.679 -55.759 -11.891  1.00 33.24           O  
ATOM   3926  CB  GLU A 499     -48.370 -57.883 -12.471  1.00 33.41           C  
ATOM   3927  CG  GLU A 499     -49.290 -58.982 -12.975  1.00 29.52           C  
ATOM   3928  CD  GLU A 499     -50.743 -58.686 -12.627  1.00 44.38           C  
ATOM   3929  OE1 GLU A 499     -51.050 -58.392 -11.449  1.00 41.44           O  
ATOM   3930  OE2 GLU A 499     -51.560 -58.630 -13.567  1.00 45.34           O1-
ATOM   3931  N   MET A 500     -44.795 -56.867 -12.511  1.00 34.68           N  
ATOM   3932  CA  MET A 500     -43.913 -55.852 -11.946  1.00 34.08           C  
ATOM   3933  C   MET A 500     -42.625 -55.762 -12.727  1.00 38.56           C  
ATOM   3934  O   MET A 500     -42.144 -56.800 -13.168  1.00 38.87           O  
ATOM   3935  CB  MET A 500     -43.636 -56.096 -10.449  1.00 35.70           C  
ATOM   3936  CG  MET A 500     -42.954 -57.405 -10.137  1.00 39.11           C  
ATOM   3937  SD  MET A 500     -42.710 -57.675  -8.378  1.00 44.08           S  
ATOM   3938  CE  MET A 500     -44.416 -57.860  -7.810  1.00 39.11           C  
ATOM   3939  N   PRO A 501     -42.063 -54.550 -12.939  1.00 36.06           N  
ATOM   3940  CA  PRO A 501     -40.787 -54.459 -13.675  1.00 35.87           C  
ATOM   3941  C   PRO A 501     -39.584 -54.869 -12.810  1.00 39.15           C  
ATOM   3942  O   PRO A 501     -39.641 -54.808 -11.592  1.00 38.22           O  
ATOM   3943  CB  PRO A 501     -40.710 -52.976 -14.051  1.00 37.61           C  
ATOM   3944  CG  PRO A 501     -41.435 -52.269 -12.918  1.00 41.54           C  
ATOM   3945  CD  PRO A 501     -42.557 -53.208 -12.535  1.00 36.86           C  
ATOM   3946  N   TYR A 502     -38.487 -55.256 -13.448  1.00 36.52           N  
ATOM   3947  CA  TYR A 502     -37.248 -55.641 -12.766  1.00 35.04           C  
ATOM   3948  C   TYR A 502     -36.099 -54.883 -13.384  1.00 38.49           C  
ATOM   3949  O   TYR A 502     -36.081 -54.721 -14.572  1.00 38.39           O  
ATOM   3950  CB  TYR A 502     -36.995 -57.160 -12.945  1.00 34.80           C  
ATOM   3951  CG  TYR A 502     -38.030 -58.018 -12.259  1.00 36.98           C  
ATOM   3952  CD1 TYR A 502     -37.897 -58.368 -10.909  1.00 37.73           C  
ATOM   3953  CD2 TYR A 502     -39.146 -58.489 -12.951  1.00 38.53           C  
ATOM   3954  CE1 TYR A 502     -38.866 -59.129 -10.260  1.00 36.87           C  
ATOM   3955  CE2 TYR A 502     -40.137 -59.236 -12.305  1.00 39.57           C  
ATOM   3956  CZ  TYR A 502     -39.981 -59.566 -10.964  1.00 46.61           C  
ATOM   3957  OH  TYR A 502     -40.920 -60.337 -10.343  1.00 42.33           O  
ATOM   3958  N   VAL A 503     -35.135 -54.439 -12.617  1.00 38.65           N  
ATOM   3959  CA  VAL A 503     -33.934 -53.845 -13.205  1.00 38.83           C  
ATOM   3960  C   VAL A 503     -33.026 -55.052 -13.435  1.00 41.61           C  
ATOM   3961  O   VAL A 503     -32.823 -55.853 -12.524  1.00 43.37           O  
ATOM   3962  CB  VAL A 503     -33.260 -52.755 -12.338  1.00 42.87           C  
ATOM   3963  CG1 VAL A 503     -31.894 -52.396 -12.901  1.00 42.21           C  
ATOM   3964  CG2 VAL A 503     -34.132 -51.513 -12.273  1.00 43.72           C  
ATOM   3965  N   VAL A 504     -32.535 -55.220 -14.644  1.00 38.58           N  
ATOM   3966  CA  VAL A 504     -31.727 -56.398 -14.956  1.00 38.16           C  
ATOM   3967  C   VAL A 504     -30.742 -56.105 -16.041  1.00 44.28           C  
ATOM   3968  O   VAL A 504     -31.115 -55.514 -17.054  1.00 45.90           O  
ATOM   3969  CB  VAL A 504     -32.650 -57.635 -15.274  1.00 39.29           C  
ATOM   3970  CG1 VAL A 504     -33.740 -57.296 -16.280  1.00 38.28           C  
ATOM   3971  CG2 VAL A 504     -31.872 -58.888 -15.674  1.00 38.89           C  
ATOM   3972  N   ARG A 505     -29.490 -56.556 -15.862  1.00 40.81           N  
ATOM   3973  CA  ARG A 505     -28.486 -56.484 -16.920  1.00 40.39           C  
ATOM   3974  C   ARG A 505     -28.815 -57.693 -17.838  1.00 46.49           C  
ATOM   3975  O   ARG A 505     -28.225 -58.769 -17.668  1.00 46.93           O  
ATOM   3976  CB  ARG A 505     -27.048 -56.610 -16.353  1.00 36.92           C  
ATOM   3977  CG  ARG A 505     -25.867 -56.300 -17.336  1.00 43.88           C  
ATOM   3978  CD  ARG A 505     -26.162 -56.321 -18.841  1.00 51.51           C  
ATOM   3979  NE  ARG A 505     -26.339 -54.979 -19.384  1.00 61.49           N  
ATOM   3980  CZ  ARG A 505     -27.108 -54.659 -20.421  1.00 72.31           C  
ATOM   3981  NH1 ARG A 505     -27.808 -55.593 -21.054  1.00 46.55           N1+
ATOM   3982  NH2 ARG A 505     -27.179 -53.405 -20.837  1.00 77.03           N  
ATOM   3983  N   LEU A 506     -29.748 -57.500 -18.811  1.00 42.85           N  
ATOM   3984  CA  LEU A 506     -30.185 -58.511 -19.799  1.00 41.71           C  
ATOM   3985  C   LEU A 506     -28.957 -59.085 -20.536  1.00 48.31           C  
ATOM   3986  O   LEU A 506     -28.150 -58.328 -21.090  1.00 48.53           O  
ATOM   3987  CB  LEU A 506     -31.148 -57.891 -20.819  1.00 40.91           C  
ATOM   3988  CG  LEU A 506     -32.366 -57.121 -20.298  1.00 43.48           C  
ATOM   3989  CD1 LEU A 506     -32.887 -56.216 -21.356  1.00 42.60           C  
ATOM   3990  CD2 LEU A 506     -33.460 -58.049 -19.886  1.00 42.52           C  
ATOM   3991  N   HIS A 507     -28.798 -60.407 -20.506  1.00 44.37           N  
ATOM   3992  CA  HIS A 507     -27.634 -61.041 -21.109  1.00 45.08           C  
ATOM   3993  C   HIS A 507     -28.032 -62.130 -22.128  1.00 48.37           C  
ATOM   3994  O   HIS A 507     -27.699 -62.026 -23.303  1.00 48.59           O  
ATOM   3995  CB  HIS A 507     -26.744 -61.586 -19.977  1.00 46.52           C  
ATOM   3996  CG  HIS A 507     -25.452 -62.176 -20.423  1.00 51.59           C  
ATOM   3997  ND1 HIS A 507     -24.477 -61.405 -21.041  1.00 54.91           N  
ATOM   3998  CD2 HIS A 507     -25.000 -63.443 -20.307  1.00 53.77           C  
ATOM   3999  CE1 HIS A 507     -23.470 -62.229 -21.284  1.00 54.65           C  
ATOM   4000  NE2 HIS A 507     -23.745 -63.469 -20.875  1.00 54.44           N  
ATOM   4001  N   ASN A 508     -28.731 -63.166 -21.668  1.00 44.90           N  
ATOM   4002  CA  ASN A 508     -29.211 -64.258 -22.505  1.00 44.02           C  
ATOM   4003  C   ASN A 508     -30.648 -63.950 -22.952  1.00 45.81           C  
ATOM   4004  O   ASN A 508     -31.646 -64.367 -22.332  1.00 40.82           O  
ATOM   4005  CB  ASN A 508     -29.120 -65.612 -21.775  1.00 43.44           C  
ATOM   4006  CG  ASN A 508     -29.322 -66.791 -22.701  1.00 49.71           C  
ATOM   4007  OD1 ASN A 508     -29.355 -66.668 -23.930  1.00 44.77           O  
ATOM   4008  ND2 ASN A 508     -29.405 -67.967 -22.134  1.00 38.88           N  
ATOM   4009  N   PHE A 509     -30.730 -63.209 -24.055  1.00 44.31           N  
ATOM   4010  CA  PHE A 509     -32.009 -62.786 -24.625  1.00 42.65           C  
ATOM   4011  C   PHE A 509     -31.815 -62.452 -26.098  1.00 45.71           C  
ATOM   4012  O   PHE A 509     -30.687 -62.322 -26.559  1.00 45.59           O  
ATOM   4013  CB  PHE A 509     -32.569 -61.543 -23.835  1.00 42.54           C  
ATOM   4014  CG  PHE A 509     -31.916 -60.217 -24.193  1.00 41.81           C  
ATOM   4015  CD1 PHE A 509     -30.565 -59.999 -23.959  1.00 42.14           C  
ATOM   4016  CD2 PHE A 509     -32.654 -59.199 -24.791  1.00 41.80           C  
ATOM   4017  CE1 PHE A 509     -29.959 -58.789 -24.328  1.00 42.87           C  
ATOM   4018  CE2 PHE A 509     -32.062 -57.965 -25.103  1.00 43.31           C  
ATOM   4019  CZ  PHE A 509     -30.714 -57.775 -24.885  1.00 40.52           C  
ATOM   4020  N   HIS A 510     -32.928 -62.258 -26.801  1.00 42.55           N  
ATOM   4021  CA  HIS A 510     -32.973 -61.865 -28.185  1.00 42.83           C  
ATOM   4022  C   HIS A 510     -33.858 -60.616 -28.283  1.00 46.95           C  
ATOM   4023  O   HIS A 510     -35.037 -60.675 -27.920  1.00 47.13           O  
ATOM   4024  CB  HIS A 510     -33.588 -63.029 -28.997  1.00 43.22           C  
ATOM   4025  CG  HIS A 510     -33.504 -62.885 -30.476  1.00 46.23           C  
ATOM   4026  ND1 HIS A 510     -34.119 -63.797 -31.315  1.00 47.42           N  
ATOM   4027  CD2 HIS A 510     -32.858 -61.957 -31.230  1.00 48.59           C  
ATOM   4028  CE1 HIS A 510     -33.819 -63.410 -32.548  1.00 47.50           C  
ATOM   4029  NE2 HIS A 510     -33.072 -62.297 -32.550  1.00 48.27           N  
ATOM   4030  N   GLN A 511     -33.306 -59.493 -28.769  1.00 43.34           N  
ATOM   4031  CA  GLN A 511     -34.117 -58.296 -28.993  1.00 43.91           C  
ATOM   4032  C   GLN A 511     -34.878 -58.505 -30.313  1.00 45.36           C  
ATOM   4033  O   GLN A 511     -34.266 -58.681 -31.356  1.00 44.79           O  
ATOM   4034  CB  GLN A 511     -33.267 -57.031 -29.051  1.00 46.61           C  
ATOM   4035  CG  GLN A 511     -34.120 -55.765 -29.010  1.00 61.37           C  
ATOM   4036  CD  GLN A 511     -33.337 -54.582 -29.481  1.00 70.04           C  
ATOM   4037  OE1 GLN A 511     -32.846 -53.812 -28.668  1.00 58.42           O  
ATOM   4038  NE2 GLN A 511     -33.163 -54.440 -30.806  1.00 61.88           N  
ATOM   4039  N   LEU A 512     -36.204 -58.525 -30.256  1.00 40.98           N  
ATOM   4040  CA  LEU A 512     -37.042 -58.878 -31.414  1.00 40.17           C  
ATOM   4041  C   LEU A 512     -37.364 -57.783 -32.425  1.00 45.59           C  
ATOM   4042  O   LEU A 512     -37.717 -58.087 -33.565  1.00 46.35           O  
ATOM   4043  CB  LEU A 512     -38.308 -59.631 -30.946  1.00 38.72           C  
ATOM   4044  CG  LEU A 512     -38.075 -60.806 -30.005  1.00 40.78           C  
ATOM   4045  CD1 LEU A 512     -39.394 -61.354 -29.476  1.00 38.11           C  
ATOM   4046  CD2 LEU A 512     -37.166 -61.893 -30.670  1.00 40.17           C  
ATOM   4047  N   SER A 513     -37.286 -56.529 -32.008  1.00 42.12           N  
ATOM   4048  CA  SER A 513     -37.536 -55.366 -32.856  1.00 43.64           C  
ATOM   4049  C   SER A 513     -36.770 -54.189 -32.240  1.00 46.63           C  
ATOM   4050  O   SER A 513     -36.496 -54.206 -31.053  1.00 43.20           O  
ATOM   4051  CB  SER A 513     -39.038 -55.073 -32.937  1.00 48.88           C  
ATOM   4052  OG  SER A 513     -39.397 -54.191 -33.990  1.00 53.32           O  
ATOM   4053  N   ALA A 514     -36.396 -53.204 -33.053  1.00 47.52           N  
ATOM   4054  CA  ALA A 514     -35.650 -52.000 -32.626  1.00 48.05           C  
ATOM   4055  C   ALA A 514     -36.403 -51.210 -31.524  1.00 53.02           C  
ATOM   4056  O   ALA A 514     -37.628 -51.075 -31.622  1.00 55.12           O  
ATOM   4057  CB  ALA A 514     -35.396 -51.096 -33.835  1.00 48.50           C  
ATOM   4058  N   PRO A 515     -35.718 -50.647 -30.493  1.00 47.58           N  
ATOM   4059  CA  PRO A 515     -36.456 -49.900 -29.457  1.00 46.10           C  
ATOM   4060  C   PRO A 515     -37.247 -48.718 -30.014  1.00 48.99           C  
ATOM   4061  O   PRO A 515     -36.760 -48.026 -30.895  1.00 49.55           O  
ATOM   4062  CB  PRO A 515     -35.350 -49.447 -28.480  1.00 47.65           C  
ATOM   4063  CG  PRO A 515     -34.257 -50.421 -28.671  1.00 52.37           C  
ATOM   4064  CD  PRO A 515     -34.276 -50.692 -30.177  1.00 48.50           C  
ATOM   4065  N   GLN A 516     -38.482 -48.519 -29.533  1.00 44.49           N  
ATOM   4066  CA  GLN A 516     -39.308 -47.408 -29.977  1.00 44.27           C  
ATOM   4067  C   GLN A 516     -39.663 -46.503 -28.778  1.00 48.48           C  
ATOM   4068  O   GLN A 516     -39.807 -46.995 -27.656  1.00 48.68           O  
ATOM   4069  CB  GLN A 516     -40.557 -47.907 -30.709  1.00 45.37           C  
ATOM   4070  CG  GLN A 516     -40.282 -48.518 -32.097  1.00 41.70           C  
ATOM   4071  CD  GLN A 516     -41.580 -48.790 -32.795  1.00 51.03           C  
ATOM   4072  OE1 GLN A 516     -42.524 -47.993 -32.739  1.00 48.95           O  
ATOM   4073  NE2 GLN A 516     -41.668 -49.923 -33.465  1.00 42.36           N  
ATOM   4074  N   PRO A 517     -39.768 -45.181 -28.998  1.00 42.54           N  
ATOM   4075  CA  PRO A 517     -40.071 -44.280 -27.891  1.00 42.31           C  
ATOM   4076  C   PRO A 517     -41.447 -44.546 -27.308  1.00 48.03           C  
ATOM   4077  O   PRO A 517     -42.394 -44.809 -28.042  1.00 48.26           O  
ATOM   4078  CB  PRO A 517     -39.931 -42.874 -28.522  1.00 44.07           C  
ATOM   4079  CG  PRO A 517     -40.129 -43.072 -29.935  1.00 48.48           C  
ATOM   4080  CD  PRO A 517     -39.612 -44.435 -30.267  1.00 44.35           C  
ATOM   4081  N   CYS A 518     -41.524 -44.552 -25.975  1.00 45.26           N  
ATOM   4082  CA  CYS A 518     -42.744 -44.831 -25.242  1.00 44.00           C  
ATOM   4083  C   CYS A 518     -43.288 -43.515 -24.658  1.00 46.20           C  
ATOM   4084  O   CYS A 518     -44.152 -42.923 -25.286  1.00 45.63           O  
ATOM   4085  CB  CYS A 518     -42.474 -45.891 -24.177  1.00 44.26           C  
ATOM   4086  SG  CYS A 518     -43.963 -46.556 -23.390  1.00 48.30           S  
ATOM   4087  N   PHE A 519     -42.732 -42.998 -23.544  1.00 44.01           N  
ATOM   4088  CA  PHE A 519     -43.209 -41.761 -22.893  1.00 44.41           C  
ATOM   4089  C   PHE A 519     -42.147 -40.673 -22.804  1.00 48.91           C  
ATOM   4090  O   PHE A 519     -40.984 -40.972 -22.532  1.00 49.15           O  
ATOM   4091  CB  PHE A 519     -43.743 -42.043 -21.470  1.00 45.26           C  
ATOM   4092  CG  PHE A 519     -44.725 -43.184 -21.290  1.00 45.28           C  
ATOM   4093  CD1 PHE A 519     -45.860 -43.288 -22.099  1.00 47.49           C  
ATOM   4094  CD2 PHE A 519     -44.590 -44.074 -20.233  1.00 44.02           C  
ATOM   4095  CE1 PHE A 519     -46.808 -44.289 -21.880  1.00 45.89           C  
ATOM   4096  CE2 PHE A 519     -45.517 -45.099 -20.045  1.00 45.68           C  
ATOM   4097  CZ  PHE A 519     -46.624 -45.190 -20.862  1.00 43.71           C  
ATOM   4098  N   THR A 520     -42.568 -39.406 -22.983  1.00 45.00           N  
ATOM   4099  CA  THR A 520     -41.693 -38.224 -22.961  1.00 44.84           C  
ATOM   4100  C   THR A 520     -42.206 -37.201 -21.968  1.00 47.92           C  
ATOM   4101  O   THR A 520     -43.420 -36.950 -21.895  1.00 47.90           O  
ATOM   4102  CB  THR A 520     -41.549 -37.636 -24.394  1.00 50.86           C  
ATOM   4103  OG1 THR A 520     -40.928 -38.624 -25.200  1.00 53.87           O  
ATOM   4104  CG2 THR A 520     -40.676 -36.355 -24.458  1.00 50.41           C  
ATOM   4105  N   PHE A 521     -41.274 -36.608 -21.199  1.00 43.38           N  
ATOM   4106  CA  PHE A 521     -41.580 -35.535 -20.246  1.00 42.41           C  
ATOM   4107  C   PHE A 521     -40.612 -34.425 -20.500  1.00 48.52           C  
ATOM   4108  O   PHE A 521     -39.434 -34.680 -20.793  1.00 47.38           O  
ATOM   4109  CB  PHE A 521     -41.516 -36.001 -18.777  1.00 43.10           C  
ATOM   4110  CG  PHE A 521     -42.563 -37.041 -18.448  1.00 44.90           C  
ATOM   4111  CD1 PHE A 521     -42.330 -38.396 -18.698  1.00 45.21           C  
ATOM   4112  CD2 PHE A 521     -43.797 -36.670 -17.921  1.00 47.39           C  
ATOM   4113  CE1 PHE A 521     -43.317 -39.352 -18.443  1.00 44.74           C  
ATOM   4114  CE2 PHE A 521     -44.773 -37.643 -17.642  1.00 48.93           C  
ATOM   4115  CZ  PHE A 521     -44.529 -38.968 -17.923  1.00 44.09           C  
ATOM   4116  N   SER A 522     -41.114 -33.184 -20.397  1.00 47.93           N  
ATOM   4117  CA  SER A 522     -40.347 -31.964 -20.618  1.00 48.45           C  
ATOM   4118  C   SER A 522     -40.451 -31.112 -19.393  1.00 53.82           C  
ATOM   4119  O   SER A 522     -41.519 -31.068 -18.780  1.00 55.89           O  
ATOM   4120  CB  SER A 522     -40.893 -31.205 -21.820  1.00 50.93           C  
ATOM   4121  OG  SER A 522     -40.876 -32.046 -22.959  1.00 67.33           O  
ATOM   4122  N   HIS A 523     -39.354 -30.439 -19.023  1.00 49.72           N  
ATOM   4123  CA  HIS A 523     -39.314 -29.573 -17.842  1.00 50.01           C  
ATOM   4124  C   HIS A 523     -38.627 -28.248 -18.171  1.00 55.00           C  
ATOM   4125  O   HIS A 523     -37.584 -28.270 -18.832  1.00 52.93           O  
ATOM   4126  CB  HIS A 523     -38.655 -30.285 -16.649  1.00 49.89           C  
ATOM   4127  CG  HIS A 523     -39.365 -31.540 -16.240  1.00 52.19           C  
ATOM   4128  ND1 HIS A 523     -40.505 -31.504 -15.441  1.00 53.61           N  
ATOM   4129  CD2 HIS A 523     -39.054 -32.834 -16.494  1.00 52.87           C  
ATOM   4130  CE1 HIS A 523     -40.863 -32.767 -15.268  1.00 51.51           C  
ATOM   4131  NE2 HIS A 523     -40.014 -33.604 -15.875  1.00 51.60           N  
ATOM   4132  N   PRO A 524     -39.205 -27.079 -17.791  1.00 54.41           N  
ATOM   4133  CA  PRO A 524     -40.483 -26.878 -17.071  1.00 55.17           C  
ATOM   4134  C   PRO A 524     -41.690 -27.308 -17.921  1.00 63.54           C  
ATOM   4135  O   PRO A 524     -41.626 -27.279 -19.151  1.00 61.59           O  
ATOM   4136  CB  PRO A 524     -40.463 -25.360 -16.752  1.00 57.88           C  
ATOM   4137  CG  PRO A 524     -39.661 -24.759 -17.851  1.00 61.28           C  
ATOM   4138  CD  PRO A 524     -38.577 -25.783 -18.136  1.00 56.68           C  
ATOM   4139  N   ASN A 525     -42.764 -27.765 -17.263  1.00 67.54           N  
ATOM   4140  CA  ASN A 525     -43.980 -28.252 -17.920  1.00 71.07           C  
ATOM   4141  C   ASN A 525     -44.926 -27.076 -18.113  1.00 86.00           C  
ATOM   4142  O   ASN A 525     -45.619 -26.644 -17.181  1.00 85.86           O  
ATOM   4143  CB  ASN A 525     -44.612 -29.414 -17.126  1.00 72.64           C  
ATOM   4144  CG  ASN A 525     -45.591 -30.249 -17.922  1.00104.72           C  
ATOM   4145  OD1 ASN A 525     -46.628 -29.769 -18.402  1.00 93.34           O  
ATOM   4146  ND2 ASN A 525     -45.312 -31.546 -18.021  1.00105.47           N  
ATOM   4147  N   ARG A 526     -44.890 -26.527 -19.339  1.00 91.19           N  
ATOM   4148  CA  ARG A 526     -45.590 -25.326 -19.800  1.00 95.55           C  
ATOM   4149  C   ARG A 526     -47.129 -25.376 -19.767  1.00106.93           C  
ATOM   4150  O   ARG A 526     -47.739 -24.415 -19.280  1.00107.74           O  
ATOM   4151  CB  ARG A 526     -45.076 -24.901 -21.196  1.00 97.11           C  
ATOM   4152  CG  ARG A 526     -43.550 -24.751 -21.316  1.00106.91           C  
ATOM   4153  CD  ARG A 526     -43.092 -23.301 -21.349  1.00117.68           C  
ATOM   4154  NE  ARG A 526     -42.924 -22.728 -20.008  1.00125.76           N  
ATOM   4155  CZ  ARG A 526     -41.767 -22.296 -19.511  1.00136.16           C  
ATOM   4156  NH1 ARG A 526     -40.655 -22.370 -20.234  1.00119.50           N1+
ATOM   4157  NH2 ARG A 526     -41.714 -21.784 -18.286  1.00119.01           N  
ATOM   4158  N   ASP A 527     -47.746 -26.476 -20.294  1.00107.17           N  
ATOM   4159  CA  ASP A 527     -49.207 -26.684 -20.407  1.00109.10           C  
ATOM   4160  C   ASP A 527     -50.019 -26.551 -19.103  1.00115.96           C  
ATOM   4161  O   ASP A 527     -49.635 -27.157 -18.098  1.00115.36           O  
ATOM   4162  CB  ASP A 527     -49.555 -28.013 -21.108  1.00110.75           C  
ATOM   4163  CG  ASP A 527     -48.375 -28.807 -21.627  1.00128.33           C  
ATOM   4164  OD1 ASP A 527     -47.585 -28.247 -22.426  1.00130.73           O  
ATOM   4165  OD2 ASP A 527     -48.252 -29.999 -21.258  1.00135.88           O1-
ATOM   4166  N   PRO A 528     -51.156 -25.792 -19.103  1.00114.71           N  
ATOM   4167  CA  PRO A 528     -51.966 -25.674 -17.869  1.00114.78           C  
ATOM   4168  C   PRO A 528     -52.655 -26.988 -17.529  1.00118.28           C  
ATOM   4169  O   PRO A 528     -52.909 -27.797 -18.436  1.00117.38           O  
ATOM   4170  CB  PRO A 528     -52.990 -24.576 -18.195  1.00117.85           C  
ATOM   4171  CG  PRO A 528     -52.581 -23.999 -19.513  1.00123.04           C  
ATOM   4172  CD  PRO A 528     -51.770 -25.036 -20.214  1.00117.59           C  
ATOM   4173  N   MET A 529     -52.940 -27.204 -16.220  1.00114.51           N  
ATOM   4174  CA  MET A 529     -53.544 -28.434 -15.686  1.00113.06           C  
ATOM   4175  C   MET A 529     -52.753 -29.649 -16.212  1.00111.01           C  
ATOM   4176  O   MET A 529     -53.236 -30.395 -17.079  1.00111.20           O  
ATOM   4177  CB  MET A 529     -55.057 -28.513 -16.001  1.00116.52           C  
ATOM   4178  CG  MET A 529     -55.926 -27.782 -14.998  1.00121.48           C  
ATOM   4179  SD  MET A 529     -56.245 -28.769 -13.510  1.00125.33           S  
ATOM   4180  CE  MET A 529     -57.206 -27.592 -12.543  1.00123.20           C  
ATOM   4181  N   ILE A 530     -51.488 -29.766 -15.746  1.00101.68           N  
ATOM   4182  CA  ILE A 530     -50.518 -30.802 -16.142  1.00 97.75           C  
ATOM   4183  C   ILE A 530     -51.029 -32.224 -15.834  1.00 93.20           C  
ATOM   4184  O   ILE A 530     -51.526 -32.457 -14.722  1.00 93.42           O  
ATOM   4185  CB  ILE A 530     -49.112 -30.560 -15.488  1.00100.48           C  
ATOM   4186  CG1 ILE A 530     -48.595 -29.106 -15.663  1.00101.11           C  
ATOM   4187  CG2 ILE A 530     -48.079 -31.597 -15.970  1.00100.60           C  
ATOM   4188  CD1 ILE A 530     -47.566 -28.629 -14.603  1.00100.06           C  
ATOM   4189  N   ASP A 531     -50.902 -33.166 -16.822  1.00 81.52           N  
ATOM   4190  CA  ASP A 531     -51.243 -34.578 -16.627  1.00 75.85           C  
ATOM   4191  C   ASP A 531     -50.069 -35.503 -16.979  1.00 67.56           C  
ATOM   4192  O   ASP A 531     -49.677 -35.613 -18.142  1.00 64.02           O  
ATOM   4193  CB  ASP A 531     -52.561 -35.007 -17.300  1.00 77.80           C  
ATOM   4194  CG  ASP A 531     -53.159 -36.304 -16.740  1.00 87.46           C  
ATOM   4195  OD1 ASP A 531     -52.556 -36.896 -15.826  1.00 88.51           O  
ATOM   4196  OD2 ASP A 531     -54.251 -36.700 -17.189  1.00 92.76           O1-
ATOM   4197  N   ASN A 532     -49.503 -36.151 -15.939  1.00 58.31           N  
ATOM   4198  CA  ASN A 532     -48.384 -37.088 -16.059  1.00 54.62           C  
ATOM   4199  C   ASN A 532     -48.805 -38.500 -16.442  1.00 53.19           C  
ATOM   4200  O   ASN A 532     -47.950 -39.343 -16.687  1.00 51.45           O  
ATOM   4201  CB  ASN A 532     -47.466 -37.031 -14.836  1.00 52.04           C  
ATOM   4202  CG  ASN A 532     -46.804 -35.682 -14.660  1.00 61.28           C  
ATOM   4203  OD1 ASN A 532     -46.423 -35.005 -15.614  1.00 55.60           O  
ATOM   4204  ND2 ASN A 532     -46.630 -35.279 -13.433  1.00 52.48           N  
ATOM   4205  N   ASN A 533     -50.123 -38.731 -16.579  1.00 48.57           N  
ATOM   4206  CA  ASN A 533     -50.670 -40.006 -17.031  1.00 47.49           C  
ATOM   4207  C   ASN A 533     -50.504 -40.116 -18.504  1.00 50.23           C  
ATOM   4208  O   ASN A 533     -50.448 -39.110 -19.208  1.00 52.14           O  
ATOM   4209  CB  ASN A 533     -52.126 -40.182 -16.649  1.00 46.38           C  
ATOM   4210  CG  ASN A 533     -52.311 -40.298 -15.180  1.00 55.00           C  
ATOM   4211  OD1 ASN A 533     -51.451 -40.806 -14.455  1.00 54.08           O  
ATOM   4212  ND2 ASN A 533     -53.402 -39.752 -14.702  1.00 43.19           N  
ATOM   4213  N   ARG A 534     -50.372 -41.330 -18.980  1.00 46.25           N  
ATOM   4214  CA  ARG A 534     -50.101 -41.572 -20.384  1.00 46.58           C  
ATOM   4215  C   ARG A 534     -50.601 -42.922 -20.888  1.00 49.72           C  
ATOM   4216  O   ARG A 534     -50.811 -43.841 -20.100  1.00 50.10           O  
ATOM   4217  CB  ARG A 534     -48.593 -41.385 -20.622  1.00 48.60           C  
ATOM   4218  CG  ARG A 534     -48.254 -39.985 -21.127  1.00 61.10           C  
ATOM   4219  CD  ARG A 534     -46.844 -39.704 -20.735  1.00 68.29           C  
ATOM   4220  NE  ARG A 534     -46.317 -38.376 -21.067  1.00 52.20           N  
ATOM   4221  CZ  ARG A 534     -46.670 -37.240 -20.483  1.00 53.43           C  
ATOM   4222  NH1 ARG A 534     -47.762 -37.181 -19.737  1.00 48.64           N1+
ATOM   4223  NH2 ARG A 534     -46.003 -36.129 -20.734  1.00 50.31           N  
ATOM   4224  N   TYR A 535     -50.847 -43.009 -22.199  1.00 46.35           N  
ATOM   4225  CA  TYR A 535     -51.318 -44.187 -22.927  1.00 45.53           C  
ATOM   4226  C   TYR A 535     -50.637 -44.168 -24.297  1.00 53.76           C  
ATOM   4227  O   TYR A 535     -50.776 -43.212 -25.058  1.00 54.53           O  
ATOM   4228  CB  TYR A 535     -52.863 -44.203 -23.053  1.00 45.41           C  
ATOM   4229  CG  TYR A 535     -53.417 -45.292 -23.963  1.00 45.02           C  
ATOM   4230  CD1 TYR A 535     -52.864 -46.577 -23.974  1.00 43.60           C  
ATOM   4231  CD2 TYR A 535     -54.532 -45.054 -24.769  1.00 45.56           C  
ATOM   4232  CE1 TYR A 535     -53.356 -47.570 -24.821  1.00 42.34           C  
ATOM   4233  CE2 TYR A 535     -55.062 -46.059 -25.585  1.00 45.74           C  
ATOM   4234  CZ  TYR A 535     -54.465 -47.308 -25.619  1.00 51.27           C  
ATOM   4235  OH  TYR A 535     -55.000 -48.285 -26.428  1.00 50.09           O  
ATOM   4236  N   CYS A 536     -49.860 -45.206 -24.570  1.00 52.17           N  
ATOM   4237  CA  CYS A 536     -49.064 -45.346 -25.773  1.00 52.96           C  
ATOM   4238  C   CYS A 536     -49.325 -46.708 -26.390  1.00 50.64           C  
ATOM   4239  O   CYS A 536     -49.399 -47.693 -25.664  1.00 48.68           O  
ATOM   4240  CB  CYS A 536     -47.588 -45.182 -25.415  1.00 55.46           C  
ATOM   4241  SG  CYS A 536     -46.472 -45.177 -26.842  1.00 61.67           S  
ATOM   4242  N   THR A 537     -49.459 -46.766 -27.722  1.00 45.93           N  
ATOM   4243  CA  THR A 537     -49.581 -48.014 -28.503  1.00 44.80           C  
ATOM   4244  C   THR A 537     -48.319 -48.099 -29.363  1.00 48.26           C  
ATOM   4245  O   THR A 537     -47.965 -47.123 -30.017  1.00 48.58           O  
ATOM   4246  CB  THR A 537     -50.885 -48.063 -29.342  1.00 46.74           C  
ATOM   4247  OG1 THR A 537     -52.004 -48.020 -28.468  1.00 48.84           O  
ATOM   4248  CG2 THR A 537     -51.003 -49.338 -30.173  1.00 40.54           C  
ATOM   4249  N   LEU A 538     -47.631 -49.233 -29.343  1.00 43.60           N  
ATOM   4250  CA  LEU A 538     -46.428 -49.416 -30.160  1.00 43.27           C  
ATOM   4251  C   LEU A 538     -46.576 -50.659 -31.029  1.00 48.86           C  
ATOM   4252  O   LEU A 538     -47.024 -51.705 -30.537  1.00 48.24           O  
ATOM   4253  CB  LEU A 538     -45.160 -49.528 -29.289  1.00 42.51           C  
ATOM   4254  CG  LEU A 538     -44.809 -48.314 -28.432  1.00 46.86           C  
ATOM   4255  CD1 LEU A 538     -43.775 -48.644 -27.417  1.00 44.11           C  
ATOM   4256  CD2 LEU A 538     -44.341 -47.128 -29.298  1.00 52.96           C  
ATOM   4257  N   GLU A 539     -46.204 -50.537 -32.323  1.00 46.31           N  
ATOM   4258  CA  GLU A 539     -46.247 -51.630 -33.284  1.00 45.91           C  
ATOM   4259  C   GLU A 539     -44.819 -52.017 -33.689  1.00 49.96           C  
ATOM   4260  O   GLU A 539     -44.088 -51.208 -34.273  1.00 51.44           O  
ATOM   4261  CB  GLU A 539     -47.175 -51.305 -34.469  1.00 47.78           C  
ATOM   4262  CG  GLU A 539     -48.635 -51.407 -34.054  1.00 56.35           C  
ATOM   4263  CD  GLU A 539     -49.664 -51.018 -35.092  1.00 84.67           C  
ATOM   4264  OE1 GLU A 539     -50.327 -49.971 -34.905  1.00102.21           O  
ATOM   4265  OE2 GLU A 539     -49.845 -51.783 -36.068  1.00 71.03           O1-
ATOM   4266  N   PHE A 540     -44.409 -53.227 -33.284  1.00 43.83           N  
ATOM   4267  CA  PHE A 540     -43.072 -53.782 -33.483  1.00 42.66           C  
ATOM   4268  C   PHE A 540     -42.976 -54.817 -34.608  1.00 46.13           C  
ATOM   4269  O   PHE A 540     -43.395 -55.958 -34.407  1.00 44.78           O  
ATOM   4270  CB  PHE A 540     -42.537 -54.397 -32.178  1.00 42.30           C  
ATOM   4271  CG  PHE A 540     -42.259 -53.403 -31.083  1.00 41.85           C  
ATOM   4272  CD1 PHE A 540     -41.136 -52.580 -31.134  1.00 43.55           C  
ATOM   4273  CD2 PHE A 540     -43.097 -53.313 -29.977  1.00 42.48           C  
ATOM   4274  CE1 PHE A 540     -40.842 -51.705 -30.088  1.00 43.37           C  
ATOM   4275  CE2 PHE A 540     -42.804 -52.434 -28.929  1.00 45.12           C  
ATOM   4276  CZ  PHE A 540     -41.678 -51.633 -28.995  1.00 42.97           C  
ATOM   4277  N   PRO A 541     -42.382 -54.447 -35.775  1.00 44.49           N  
ATOM   4278  CA  PRO A 541     -42.212 -55.438 -36.857  1.00 45.01           C  
ATOM   4279  C   PRO A 541     -41.230 -56.548 -36.461  1.00 49.82           C  
ATOM   4280  O   PRO A 541     -40.159 -56.251 -35.916  1.00 50.13           O  
ATOM   4281  CB  PRO A 541     -41.703 -54.621 -38.055  1.00 46.78           C  
ATOM   4282  CG  PRO A 541     -41.489 -53.254 -37.577  1.00 51.32           C  
ATOM   4283  CD  PRO A 541     -41.831 -53.122 -36.140  1.00 46.40           C  
ATOM   4284  N   VAL A 542     -41.625 -57.822 -36.671  1.00 44.78           N  
ATOM   4285  CA  VAL A 542     -40.785 -58.966 -36.310  1.00 45.33           C  
ATOM   4286  C   VAL A 542     -40.410 -59.774 -37.560  1.00 51.30           C  
ATOM   4287  O   VAL A 542     -41.297 -60.186 -38.298  1.00 50.49           O  
ATOM   4288  CB  VAL A 542     -41.348 -59.805 -35.115  1.00 48.29           C  
ATOM   4289  CG1 VAL A 542     -40.431 -60.974 -34.771  1.00 47.91           C  
ATOM   4290  CG2 VAL A 542     -41.543 -58.926 -33.872  1.00 47.35           C  
ATOM   4291  N   GLU A 543     -39.087 -59.936 -37.814  1.00 49.14           N  
ATOM   4292  CA  GLU A 543     -38.487 -60.604 -38.970  1.00 49.37           C  
ATOM   4293  C   GLU A 543     -38.130 -62.084 -38.712  1.00 54.11           C  
ATOM   4294  O   GLU A 543     -37.623 -62.746 -39.616  1.00 55.43           O  
ATOM   4295  CB  GLU A 543     -37.196 -59.867 -39.377  1.00 51.59           C  
ATOM   4296  CG  GLU A 543     -37.349 -58.410 -39.800  1.00 69.50           C  
ATOM   4297  CD  GLU A 543     -36.130 -57.838 -40.510  1.00103.03           C  
ATOM   4298  OE1 GLU A 543     -35.020 -57.881 -39.928  1.00 89.18           O  
ATOM   4299  OE2 GLU A 543     -36.283 -57.368 -41.662  1.00109.09           O1-
ATOM   4300  N   VAL A 544     -38.338 -62.591 -37.487  1.00 48.56           N  
ATOM   4301  CA  VAL A 544     -37.975 -63.970 -37.110  1.00 46.25           C  
ATOM   4302  C   VAL A 544     -39.135 -64.760 -36.482  1.00 46.82           C  
ATOM   4303  O   VAL A 544     -40.118 -64.177 -36.022  1.00 44.42           O  
ATOM   4304  CB  VAL A 544     -36.756 -63.964 -36.127  1.00 49.26           C  
ATOM   4305  CG1 VAL A 544     -35.489 -63.450 -36.794  1.00 49.10           C  
ATOM   4306  CG2 VAL A 544     -37.054 -63.173 -34.842  1.00 48.26           C  
ATOM   4307  N   ASN A 545     -38.984 -66.088 -36.410  1.00 45.22           N  
ATOM   4308  CA  ASN A 545     -39.900 -66.939 -35.642  1.00 44.66           C  
ATOM   4309  C   ASN A 545     -39.364 -66.898 -34.239  1.00 48.39           C  
ATOM   4310  O   ASN A 545     -38.144 -66.966 -34.045  1.00 48.35           O  
ATOM   4311  CB  ASN A 545     -39.895 -68.353 -36.109  1.00 42.51           C  
ATOM   4312  CG  ASN A 545     -40.505 -68.549 -37.467  1.00 58.44           C  
ATOM   4313  OD1 ASN A 545     -41.524 -67.933 -37.834  1.00 43.41           O  
ATOM   4314  ND2 ASN A 545     -39.871 -69.421 -38.236  1.00 49.68           N  
ATOM   4315  N   THR A 546     -40.248 -66.740 -33.258  1.00 44.52           N  
ATOM   4316  CA  THR A 546     -39.796 -66.584 -31.878  1.00 43.56           C  
ATOM   4317  C   THR A 546     -40.897 -66.748 -30.853  1.00 45.64           C  
ATOM   4318  O   THR A 546     -42.047 -67.038 -31.191  1.00 46.65           O  
ATOM   4319  CB  THR A 546     -39.124 -65.170 -31.740  1.00 47.86           C  
ATOM   4320  OG1 THR A 546     -38.392 -65.116 -30.527  1.00 46.50           O  
ATOM   4321  CG2 THR A 546     -40.135 -64.006 -31.849  1.00 41.53           C  
ATOM   4322  N   VAL A 547     -40.527 -66.509 -29.588  1.00 40.25           N  
ATOM   4323  CA  VAL A 547     -41.400 -66.519 -28.418  1.00 38.49           C  
ATOM   4324  C   VAL A 547     -41.170 -65.222 -27.600  1.00 43.34           C  
ATOM   4325  O   VAL A 547     -40.048 -64.924 -27.209  1.00 41.53           O  
ATOM   4326  CB  VAL A 547     -41.246 -67.801 -27.576  1.00 39.75           C  
ATOM   4327  CG1 VAL A 547     -42.204 -67.777 -26.394  1.00 39.73           C  
ATOM   4328  CG2 VAL A 547     -41.503 -69.046 -28.432  1.00 37.73           C  
ATOM   4329  N   LEU A 548     -42.225 -64.420 -27.439  1.00 39.52           N  
ATOM   4330  CA  LEU A 548     -42.192 -63.187 -26.688  1.00 38.65           C  
ATOM   4331  C   LEU A 548     -42.375 -63.472 -25.213  1.00 41.08           C  
ATOM   4332  O   LEU A 548     -43.363 -64.108 -24.831  1.00 40.77           O  
ATOM   4333  CB  LEU A 548     -43.297 -62.248 -27.192  1.00 39.07           C  
ATOM   4334  CG  LEU A 548     -43.482 -60.932 -26.449  1.00 42.29           C  
ATOM   4335  CD1 LEU A 548     -42.348 -59.956 -26.791  1.00 40.60           C  
ATOM   4336  CD2 LEU A 548     -44.874 -60.361 -26.747  1.00 44.61           C  
ATOM   4337  N   HIS A 549     -41.415 -62.992 -24.382  1.00 36.85           N  
ATOM   4338  CA  HIS A 549     -41.451 -63.137 -22.928  1.00 36.40           C  
ATOM   4339  C   HIS A 549     -41.578 -61.796 -22.166  1.00 37.67           C  
ATOM   4340  O   HIS A 549     -41.859 -61.805 -20.987  1.00 36.89           O  
ATOM   4341  CB  HIS A 549     -40.242 -63.921 -22.421  1.00 37.48           C  
ATOM   4342  CG  HIS A 549     -40.178 -65.297 -22.988  1.00 41.34           C  
ATOM   4343  ND1 HIS A 549     -39.249 -65.630 -23.950  1.00 42.44           N  
ATOM   4344  CD2 HIS A 549     -40.968 -66.373 -22.736  1.00 42.81           C  
ATOM   4345  CE1 HIS A 549     -39.502 -66.892 -24.247  1.00 42.29           C  
ATOM   4346  NE2 HIS A 549     -40.499 -67.388 -23.505  1.00 42.31           N  
ATOM   4347  N   GLY A 550     -41.384 -60.675 -22.830  1.00 34.30           N  
ATOM   4348  CA  GLY A 550     -41.452 -59.383 -22.162  1.00 34.79           C  
ATOM   4349  C   GLY A 550     -40.876 -58.258 -22.986  1.00 40.26           C  
ATOM   4350  O   GLY A 550     -40.602 -58.433 -24.177  1.00 38.54           O  
ATOM   4351  N   PHE A 551     -40.743 -57.075 -22.354  1.00 36.28           N  
ATOM   4352  CA  PHE A 551     -40.261 -55.867 -22.993  1.00 35.95           C  
ATOM   4353  C   PHE A 551     -39.097 -55.290 -22.236  1.00 40.09           C  
ATOM   4354  O   PHE A 551     -39.189 -55.085 -21.029  1.00 38.24           O  
ATOM   4355  CB  PHE A 551     -41.416 -54.846 -23.152  1.00 37.99           C  
ATOM   4356  CG  PHE A 551     -42.462 -55.353 -24.121  1.00 41.13           C  
ATOM   4357  CD1 PHE A 551     -43.461 -56.240 -23.698  1.00 43.78           C  
ATOM   4358  CD2 PHE A 551     -42.397 -55.025 -25.484  1.00 43.83           C  
ATOM   4359  CE1 PHE A 551     -44.359 -56.807 -24.625  1.00 44.08           C  
ATOM   4360  CE2 PHE A 551     -43.312 -55.573 -26.402  1.00 45.69           C  
ATOM   4361  CZ  PHE A 551     -44.280 -56.463 -25.966  1.00 43.07           C  
ATOM   4362  N   ALA A 552     -37.983 -55.062 -22.934  1.00 38.58           N  
ATOM   4363  CA  ALA A 552     -36.799 -54.402 -22.346  1.00 38.06           C  
ATOM   4364  C   ALA A 552     -37.114 -52.918 -22.375  1.00 41.33           C  
ATOM   4365  O   ALA A 552     -37.626 -52.415 -23.377  1.00 41.12           O  
ATOM   4366  CB  ALA A 552     -35.564 -54.653 -23.203  1.00 38.52           C  
ATOM   4367  N   GLY A 553     -36.831 -52.237 -21.280  1.00 37.37           N  
ATOM   4368  CA  GLY A 553     -37.032 -50.800 -21.167  1.00 36.85           C  
ATOM   4369  C   GLY A 553     -35.726 -50.046 -20.985  1.00 41.87           C  
ATOM   4370  O   GLY A 553     -34.847 -50.462 -20.210  1.00 41.44           O  
ATOM   4371  N   TYR A 554     -35.599 -48.926 -21.705  1.00 39.06           N  
ATOM   4372  CA  TYR A 554     -34.427 -48.047 -21.679  1.00 39.57           C  
ATOM   4373  C   TYR A 554     -34.895 -46.589 -21.619  1.00 43.05           C  
ATOM   4374  O   TYR A 554     -36.103 -46.310 -21.578  1.00 41.48           O  
ATOM   4375  CB  TYR A 554     -33.554 -48.260 -22.942  1.00 41.01           C  
ATOM   4376  CG  TYR A 554     -33.240 -49.703 -23.305  1.00 41.13           C  
ATOM   4377  CD1 TYR A 554     -32.179 -50.377 -22.706  1.00 42.26           C  
ATOM   4378  CD2 TYR A 554     -33.956 -50.366 -24.297  1.00 41.06           C  
ATOM   4379  CE1 TYR A 554     -31.875 -51.697 -23.043  1.00 39.85           C  
ATOM   4380  CE2 TYR A 554     -33.690 -51.703 -24.614  1.00 41.29           C  
ATOM   4381  CZ  TYR A 554     -32.638 -52.361 -23.992  1.00 44.64           C  
ATOM   4382  OH  TYR A 554     -32.311 -53.654 -24.344  1.00 41.42           O  
ATOM   4383  N   PHE A 555     -33.950 -45.663 -21.638  1.00 41.61           N  
ATOM   4384  CA  PHE A 555     -34.277 -44.236 -21.654  1.00 43.12           C  
ATOM   4385  C   PHE A 555     -33.166 -43.432 -22.297  1.00 48.74           C  
ATOM   4386  O   PHE A 555     -32.031 -43.901 -22.380  1.00 49.13           O  
ATOM   4387  CB  PHE A 555     -34.575 -43.686 -20.222  1.00 44.62           C  
ATOM   4388  CG  PHE A 555     -33.367 -43.326 -19.377  1.00 46.51           C  
ATOM   4389  CD1 PHE A 555     -32.717 -44.290 -18.613  1.00 48.39           C  
ATOM   4390  CD2 PHE A 555     -32.882 -42.025 -19.343  1.00 49.53           C  
ATOM   4391  CE1 PHE A 555     -31.567 -43.968 -17.881  1.00 48.62           C  
ATOM   4392  CE2 PHE A 555     -31.736 -41.706 -18.605  1.00 51.99           C  
ATOM   4393  CZ  PHE A 555     -31.098 -42.681 -17.871  1.00 48.94           C  
ATOM   4394  N   GLU A 556     -33.493 -42.188 -22.654  1.00 45.77           N  
ATOM   4395  CA  GLU A 556     -32.597 -41.151 -23.153  1.00 46.92           C  
ATOM   4396  C   GLU A 556     -32.996 -39.890 -22.445  1.00 49.76           C  
ATOM   4397  O   GLU A 556     -34.170 -39.715 -22.099  1.00 49.45           O  
ATOM   4398  CB  GLU A 556     -32.765 -40.908 -24.656  1.00 48.92           C  
ATOM   4399  CG  GLU A 556     -32.145 -41.966 -25.561  1.00 59.66           C  
ATOM   4400  CD  GLU A 556     -32.259 -41.646 -27.043  1.00 74.93           C  
ATOM   4401  OE1 GLU A 556     -31.434 -42.172 -27.821  1.00 58.36           O  
ATOM   4402  OE2 GLU A 556     -33.147 -40.849 -27.428  1.00 72.13           O1-
ATOM   4403  N   THR A 557     -32.028 -39.024 -22.192  1.00 46.91           N  
ATOM   4404  CA  THR A 557     -32.309 -37.749 -21.540  1.00 47.53           C  
ATOM   4405  C   THR A 557     -31.496 -36.665 -22.167  1.00 52.49           C  
ATOM   4406  O   THR A 557     -30.357 -36.912 -22.574  1.00 52.50           O  
ATOM   4407  CB  THR A 557     -32.196 -37.813 -19.985  1.00 55.34           C  
ATOM   4408  OG1 THR A 557     -32.694 -36.602 -19.421  1.00 51.11           O  
ATOM   4409  CG2 THR A 557     -30.777 -38.081 -19.478  1.00 53.97           C  
ATOM   4410  N   VAL A 558     -32.115 -35.479 -22.293  1.00 48.62           N  
ATOM   4411  CA  VAL A 558     -31.487 -34.267 -22.764  1.00 48.93           C  
ATOM   4412  C   VAL A 558     -31.212 -33.490 -21.489  1.00 54.75           C  
ATOM   4413  O   VAL A 558     -32.151 -33.007 -20.830  1.00 53.46           O  
ATOM   4414  CB  VAL A 558     -32.353 -33.448 -23.772  1.00 51.91           C  
ATOM   4415  CG1 VAL A 558     -31.742 -32.074 -24.015  1.00 52.43           C  
ATOM   4416  CG2 VAL A 558     -32.528 -34.196 -25.100  1.00 50.47           C  
ATOM   4417  N   LEU A 559     -29.922 -33.416 -21.111  1.00 52.37           N  
ATOM   4418  CA  LEU A 559     -29.501 -32.639 -19.950  1.00 51.94           C  
ATOM   4419  C   LEU A 559     -29.615 -31.172 -20.321  1.00 58.18           C  
ATOM   4420  O   LEU A 559     -30.387 -30.428 -19.709  1.00 57.70           O  
ATOM   4421  CB  LEU A 559     -28.069 -33.015 -19.495  1.00 51.69           C  
ATOM   4422  CG  LEU A 559     -27.884 -34.452 -18.939  1.00 53.33           C  
ATOM   4423  CD1 LEU A 559     -26.510 -34.650 -18.350  1.00 52.15           C  
ATOM   4424  CD2 LEU A 559     -28.971 -34.828 -17.923  1.00 53.27           C  
ATOM   4425  N   TYR A 560     -28.932 -30.786 -21.414  1.00 57.00           N  
ATOM   4426  CA  TYR A 560     -28.954 -29.433 -21.956  1.00 57.33           C  
ATOM   4427  C   TYR A 560     -28.479 -29.474 -23.386  1.00 63.57           C  
ATOM   4428  O   TYR A 560     -27.385 -29.991 -23.662  1.00 63.73           O  
ATOM   4429  CB  TYR A 560     -28.075 -28.491 -21.112  1.00 57.78           C  
ATOM   4430  CG  TYR A 560     -28.196 -27.033 -21.489  1.00 56.56           C  
ATOM   4431  CD1 TYR A 560     -29.313 -26.288 -21.116  1.00 58.10           C  
ATOM   4432  CD2 TYR A 560     -27.165 -26.378 -22.158  1.00 56.76           C  
ATOM   4433  CE1 TYR A 560     -29.411 -24.932 -21.421  1.00 60.37           C  
ATOM   4434  CE2 TYR A 560     -27.241 -25.016 -22.444  1.00 58.29           C  
ATOM   4435  CZ  TYR A 560     -28.375 -24.300 -22.088  1.00 63.71           C  
ATOM   4436  OH  TYR A 560     -28.483 -22.960 -22.371  1.00 63.82           O  
ATOM   4437  N   GLN A 561     -29.328 -28.961 -24.302  1.00 61.17           N  
ATOM   4438  CA  GLN A 561     -29.074 -28.893 -25.753  1.00 62.18           C  
ATOM   4439  C   GLN A 561     -28.617 -30.225 -26.384  1.00 65.92           C  
ATOM   4440  O   GLN A 561     -29.436 -31.118 -26.559  1.00 65.34           O  
ATOM   4441  CB  GLN A 561     -28.145 -27.719 -26.107  1.00 64.27           C  
ATOM   4442  CG  GLN A 561     -28.753 -26.376 -25.749  1.00 65.53           C  
ATOM   4443  CD  GLN A 561     -27.809 -25.209 -25.836  1.00 74.40           C  
ATOM   4444  OE1 GLN A 561     -26.625 -25.328 -26.169  1.00 70.52           O  
ATOM   4445  NE2 GLN A 561     -28.328 -24.045 -25.515  1.00 64.97           N  
ATOM   4446  N   ASP A 562     -27.320 -30.356 -26.701  1.00 62.74           N  
ATOM   4447  CA  ASP A 562     -26.714 -31.553 -27.304  1.00 61.49           C  
ATOM   4448  C   ASP A 562     -26.061 -32.472 -26.281  1.00 63.46           C  
ATOM   4449  O   ASP A 562     -25.533 -33.509 -26.683  1.00 64.03           O  
ATOM   4450  CB  ASP A 562     -25.642 -31.119 -28.321  1.00 64.56           C  
ATOM   4451  CG  ASP A 562     -24.514 -30.303 -27.708  1.00 70.49           C  
ATOM   4452  OD1 ASP A 562     -24.778 -29.549 -26.746  1.00 68.44           O  
ATOM   4453  OD2 ASP A 562     -23.373 -30.411 -28.196  1.00 81.36           O1-
ATOM   4454  N   ILE A 563     -26.005 -32.057 -24.979  1.00 58.50           N  
ATOM   4455  CA  ILE A 563     -25.427 -32.857 -23.892  1.00 56.85           C  
ATOM   4456  C   ILE A 563     -26.517 -33.821 -23.439  1.00 59.04           C  
ATOM   4457  O   ILE A 563     -27.579 -33.405 -22.974  1.00 57.41           O  
ATOM   4458  CB  ILE A 563     -24.865 -32.030 -22.688  1.00 59.89           C  
ATOM   4459  CG1 ILE A 563     -23.995 -30.802 -23.100  1.00 61.27           C  
ATOM   4460  CG2 ILE A 563     -24.166 -32.943 -21.660  1.00 58.59           C  
ATOM   4461  CD1 ILE A 563     -22.766 -31.110 -23.910  1.00 62.58           C  
ATOM   4462  N   THR A 564     -26.272 -35.106 -23.622  1.00 55.71           N  
ATOM   4463  CA  THR A 564     -27.269 -36.116 -23.301  1.00 53.74           C  
ATOM   4464  C   THR A 564     -26.651 -37.292 -22.557  1.00 56.17           C  
ATOM   4465  O   THR A 564     -25.419 -37.422 -22.481  1.00 55.45           O  
ATOM   4466  CB  THR A 564     -27.954 -36.613 -24.620  1.00 58.97           C  
ATOM   4467  OG1 THR A 564     -26.973 -37.237 -25.447  1.00 58.66           O  
ATOM   4468  CG2 THR A 564     -28.674 -35.494 -25.407  1.00 53.60           C  
ATOM   4469  N   LEU A 565     -27.532 -38.145 -22.016  1.00 50.78           N  
ATOM   4470  CA  LEU A 565     -27.197 -39.424 -21.405  1.00 50.72           C  
ATOM   4471  C   LEU A 565     -28.146 -40.431 -22.035  1.00 54.10           C  
ATOM   4472  O   LEU A 565     -29.323 -40.105 -22.284  1.00 54.71           O  
ATOM   4473  CB  LEU A 565     -27.374 -39.455 -19.862  1.00 50.65           C  
ATOM   4474  CG  LEU A 565     -26.474 -38.568 -18.996  1.00 56.46           C  
ATOM   4475  CD1 LEU A 565     -26.963 -38.565 -17.567  1.00 55.69           C  
ATOM   4476  CD2 LEU A 565     -25.001 -38.984 -19.085  1.00 58.73           C  
ATOM   4477  N   SER A 566     -27.650 -41.644 -22.303  1.00 47.78           N  
ATOM   4478  CA  SER A 566     -28.498 -42.675 -22.868  1.00 45.67           C  
ATOM   4479  C   SER A 566     -28.118 -44.079 -22.431  1.00 46.92           C  
ATOM   4480  O   SER A 566     -26.925 -44.410 -22.375  1.00 46.51           O  
ATOM   4481  CB  SER A 566     -28.482 -42.591 -24.389  1.00 46.46           C  
ATOM   4482  OG  SER A 566     -29.289 -43.606 -24.961  1.00 54.04           O  
ATOM   4483  N   ILE A 567     -29.137 -44.910 -22.178  1.00 41.18           N  
ATOM   4484  CA  ILE A 567     -28.973 -46.350 -21.948  1.00 40.63           C  
ATOM   4485  C   ILE A 567     -29.617 -47.183 -23.096  1.00 45.64           C  
ATOM   4486  O   ILE A 567     -29.606 -48.422 -23.036  1.00 44.94           O  
ATOM   4487  CB  ILE A 567     -29.351 -46.866 -20.535  1.00 43.32           C  
ATOM   4488  CG1 ILE A 567     -30.894 -46.943 -20.327  1.00 41.47           C  
ATOM   4489  CG2 ILE A 567     -28.568 -46.140 -19.404  1.00 43.23           C  
ATOM   4490  CD1 ILE A 567     -31.298 -47.830 -19.139  1.00 34.83           C  
ATOM   4491  N   ARG A 568     -30.202 -46.497 -24.125  1.00 44.08           N  
ATOM   4492  CA  ARG A 568     -30.773 -47.149 -25.313  1.00 44.12           C  
ATOM   4493  C   ARG A 568     -29.570 -47.819 -25.992  1.00 48.27           C  
ATOM   4494  O   ARG A 568     -28.548 -47.154 -26.139  1.00 46.55           O  
ATOM   4495  CB  ARG A 568     -31.478 -46.127 -26.225  1.00 44.75           C  
ATOM   4496  CG  ARG A 568     -31.891 -46.756 -27.547  1.00 61.58           C  
ATOM   4497  CD  ARG A 568     -32.953 -46.014 -28.312  1.00 69.49           C  
ATOM   4498  NE  ARG A 568     -32.480 -44.708 -28.736  1.00 74.67           N  
ATOM   4499  CZ  ARG A 568     -32.600 -44.226 -29.961  1.00 72.53           C  
ATOM   4500  NH1 ARG A 568     -33.186 -44.945 -30.908  1.00 55.98           N1+
ATOM   4501  NH2 ARG A 568     -32.155 -43.017 -30.247  1.00 57.84           N  
ATOM   4502  N   PRO A 569     -29.576 -49.151 -26.259  1.00 47.18           N  
ATOM   4503  CA  PRO A 569     -28.337 -49.788 -26.743  1.00 47.94           C  
ATOM   4504  C   PRO A 569     -27.659 -49.113 -27.924  1.00 54.90           C  
ATOM   4505  O   PRO A 569     -26.435 -48.969 -27.893  1.00 56.91           O  
ATOM   4506  CB  PRO A 569     -28.751 -51.232 -27.035  1.00 48.17           C  
ATOM   4507  CG  PRO A 569     -29.971 -51.453 -26.206  1.00 50.76           C  
ATOM   4508  CD  PRO A 569     -30.674 -50.138 -26.133  1.00 46.76           C  
ATOM   4509  N   GLU A 570     -28.445 -48.641 -28.912  1.00 50.44           N  
ATOM   4510  CA  GLU A 570     -27.910 -48.027 -30.127  1.00 51.31           C  
ATOM   4511  C   GLU A 570     -27.268 -46.656 -29.977  1.00 54.96           C  
ATOM   4512  O   GLU A 570     -26.502 -46.263 -30.856  1.00 57.15           O  
ATOM   4513  CB  GLU A 570     -28.879 -48.134 -31.332  1.00 53.13           C  
ATOM   4514  CG  GLU A 570     -30.208 -47.420 -31.143  1.00 70.95           C  
ATOM   4515  CD  GLU A 570     -31.371 -48.255 -30.631  1.00 89.74           C  
ATOM   4516  OE1 GLU A 570     -32.517 -47.980 -31.061  1.00 91.74           O  
ATOM   4517  OE2 GLU A 570     -31.155 -49.124 -29.752  1.00 59.17           O1-
ATOM   4518  N   THR A 571     -27.559 -45.939 -28.872  1.00 48.87           N  
ATOM   4519  CA  THR A 571     -27.025 -44.615 -28.561  1.00 49.44           C  
ATOM   4520  C   THR A 571     -26.402 -44.588 -27.142  1.00 55.19           C  
ATOM   4521  O   THR A 571     -26.204 -43.497 -26.591  1.00 55.63           O  
ATOM   4522  CB  THR A 571     -28.131 -43.525 -28.706  1.00 58.23           C  
ATOM   4523  OG1 THR A 571     -29.171 -43.766 -27.757  1.00 54.45           O  
ATOM   4524  CG2 THR A 571     -28.715 -43.429 -30.113  1.00 57.63           C  
ATOM   4525  N   HIS A 572     -26.116 -45.775 -26.539  1.00 51.27           N  
ATOM   4526  CA  HIS A 572     -25.580 -45.879 -25.173  1.00 50.40           C  
ATOM   4527  C   HIS A 572     -24.366 -44.982 -24.908  1.00 56.84           C  
ATOM   4528  O   HIS A 572     -23.422 -44.976 -25.698  1.00 57.66           O  
ATOM   4529  CB  HIS A 572     -25.279 -47.333 -24.795  1.00 49.80           C  
ATOM   4530  CG  HIS A 572     -25.354 -47.626 -23.312  1.00 52.09           C  
ATOM   4531  ND1 HIS A 572     -24.511 -46.997 -22.394  1.00 53.82           N  
ATOM   4532  CD2 HIS A 572     -26.145 -48.500 -22.643  1.00 51.27           C  
ATOM   4533  CE1 HIS A 572     -24.848 -47.483 -21.210  1.00 51.69           C  
ATOM   4534  NE2 HIS A 572     -25.817 -48.390 -21.310  1.00 50.88           N  
ATOM   4535  N   SER A 573     -24.416 -44.204 -23.801  1.00 54.22           N  
ATOM   4536  CA  SER A 573     -23.336 -43.316 -23.378  1.00 54.43           C  
ATOM   4537  C   SER A 573     -22.157 -44.221 -23.035  1.00 61.01           C  
ATOM   4538  O   SER A 573     -22.300 -45.107 -22.188  1.00 58.94           O  
ATOM   4539  CB  SER A 573     -23.742 -42.503 -22.150  1.00 54.79           C  
ATOM   4540  OG  SER A 573     -24.834 -41.639 -22.404  1.00 55.83           O  
ATOM   4541  N   PRO A 574     -21.023 -44.105 -23.760  1.00 62.17           N  
ATOM   4542  CA  PRO A 574     -19.886 -45.005 -23.481  1.00 62.45           C  
ATOM   4543  C   PRO A 574     -19.356 -44.878 -22.055  1.00 64.38           C  
ATOM   4544  O   PRO A 574     -19.258 -43.777 -21.527  1.00 63.48           O  
ATOM   4545  CB  PRO A 574     -18.847 -44.614 -24.549  1.00 65.92           C  
ATOM   4546  CG  PRO A 574     -19.641 -43.890 -25.617  1.00 70.30           C  
ATOM   4547  CD  PRO A 574     -20.704 -43.162 -24.854  1.00 65.26           C  
ATOM   4548  N   GLY A 575     -19.118 -46.024 -21.429  1.00 61.94           N  
ATOM   4549  CA  GLY A 575     -18.588 -46.134 -20.073  1.00 63.19           C  
ATOM   4550  C   GLY A 575     -19.512 -45.828 -18.907  1.00 69.46           C  
ATOM   4551  O   GLY A 575     -19.046 -45.811 -17.766  1.00 70.44           O  
ATOM   4552  N   MET A 576     -20.820 -45.597 -19.160  1.00 65.70           N  
ATOM   4553  CA  MET A 576     -21.782 -45.268 -18.113  1.00 64.72           C  
ATOM   4554  C   MET A 576     -22.577 -46.464 -17.631  1.00 68.08           C  
ATOM   4555  O   MET A 576     -23.381 -47.011 -18.378  1.00 68.70           O  
ATOM   4556  CB  MET A 576     -22.692 -44.127 -18.550  1.00 66.98           C  
ATOM   4557  CG  MET A 576     -23.711 -43.762 -17.493  1.00 69.38           C  
ATOM   4558  SD  MET A 576     -25.070 -42.836 -18.166  1.00 73.38           S  
ATOM   4559  CE  MET A 576     -25.758 -44.003 -19.290  1.00 68.36           C  
ATOM   4560  N   PHE A 577     -22.410 -46.825 -16.362  1.00 63.95           N  
ATOM   4561  CA  PHE A 577     -23.062 -48.012 -15.786  1.00 62.54           C  
ATOM   4562  C   PHE A 577     -24.102 -47.748 -14.672  1.00 63.28           C  
ATOM   4563  O   PHE A 577     -24.572 -48.704 -14.048  1.00 61.52           O  
ATOM   4564  CB  PHE A 577     -21.990 -49.012 -15.308  1.00 64.91           C  
ATOM   4565  CG  PHE A 577     -20.687 -48.366 -14.893  1.00 67.90           C  
ATOM   4566  CD1 PHE A 577     -20.600 -47.630 -13.717  1.00 71.40           C  
ATOM   4567  CD2 PHE A 577     -19.559 -48.460 -15.700  1.00 71.75           C  
ATOM   4568  CE1 PHE A 577     -19.402 -47.011 -13.349  1.00 74.09           C  
ATOM   4569  CE2 PHE A 577     -18.355 -47.844 -15.328  1.00 76.37           C  
ATOM   4570  CZ  PHE A 577     -18.289 -47.112 -14.163  1.00 74.59           C  
ATOM   4571  N   SER A 578     -24.507 -46.470 -14.470  1.00 57.99           N  
ATOM   4572  CA  SER A 578     -25.488 -46.083 -13.449  1.00 55.97           C  
ATOM   4573  C   SER A 578     -26.843 -46.722 -13.617  1.00 56.26           C  
ATOM   4574  O   SER A 578     -27.549 -46.904 -12.612  1.00 56.55           O  
ATOM   4575  CB  SER A 578     -25.622 -44.572 -13.358  1.00 60.98           C  
ATOM   4576  OG  SER A 578     -24.475 -44.038 -12.723  1.00 74.04           O  
ATOM   4577  N   TRP A 579     -27.206 -47.107 -14.862  1.00 48.84           N  
ATOM   4578  CA  TRP A 579     -28.499 -47.738 -15.105  1.00 46.18           C  
ATOM   4579  C   TRP A 579     -28.404 -48.988 -15.988  1.00 46.35           C  
ATOM   4580  O   TRP A 579     -27.831 -48.941 -17.068  1.00 47.05           O  
ATOM   4581  CB  TRP A 579     -29.476 -46.733 -15.762  1.00 44.59           C  
ATOM   4582  CG  TRP A 579     -29.751 -45.476 -14.997  1.00 45.57           C  
ATOM   4583  CD1 TRP A 579     -30.762 -45.270 -14.111  1.00 47.90           C  
ATOM   4584  CD2 TRP A 579     -29.105 -44.198 -15.174  1.00 45.96           C  
ATOM   4585  NE1 TRP A 579     -30.766 -43.960 -13.690  1.00 47.96           N  
ATOM   4586  CE2 TRP A 579     -29.779 -43.273 -14.351  1.00 49.99           C  
ATOM   4587  CE3 TRP A 579     -28.019 -43.746 -15.944  1.00 47.92           C  
ATOM   4588  CZ2 TRP A 579     -29.388 -41.926 -14.256  1.00 50.30           C  
ATOM   4589  CZ3 TRP A 579     -27.662 -42.405 -15.885  1.00 49.85           C  
ATOM   4590  CH2 TRP A 579     -28.347 -41.512 -15.051  1.00 50.70           C  
ATOM   4591  N   PHE A 580     -29.023 -50.082 -15.543  1.00 41.14           N  
ATOM   4592  CA  PHE A 580     -29.164 -51.326 -16.287  1.00 39.98           C  
ATOM   4593  C   PHE A 580     -30.561 -51.265 -16.949  1.00 44.87           C  
ATOM   4594  O   PHE A 580     -31.432 -50.559 -16.436  1.00 42.69           O  
ATOM   4595  CB  PHE A 580     -29.109 -52.540 -15.333  1.00 40.80           C  
ATOM   4596  CG  PHE A 580     -27.739 -52.944 -14.839  1.00 42.30           C  
ATOM   4597  CD1 PHE A 580     -26.597 -52.677 -15.598  1.00 46.80           C  
ATOM   4598  CD2 PHE A 580     -27.593 -53.662 -13.655  1.00 42.91           C  
ATOM   4599  CE1 PHE A 580     -25.326 -53.051 -15.139  1.00 48.77           C  
ATOM   4600  CE2 PHE A 580     -26.320 -54.033 -13.191  1.00 46.85           C  
ATOM   4601  CZ  PHE A 580     -25.195 -53.730 -13.937  1.00 46.36           C  
ATOM   4602  N   PRO A 581     -30.856 -52.019 -18.029  1.00 42.76           N  
ATOM   4603  CA  PRO A 581     -32.236 -51.988 -18.559  1.00 42.43           C  
ATOM   4604  C   PRO A 581     -33.301 -52.481 -17.545  1.00 42.51           C  
ATOM   4605  O   PRO A 581     -32.982 -53.142 -16.560  1.00 39.31           O  
ATOM   4606  CB  PRO A 581     -32.181 -52.940 -19.770  1.00 44.01           C  
ATOM   4607  CG  PRO A 581     -30.737 -53.192 -20.043  1.00 47.71           C  
ATOM   4608  CD  PRO A 581     -29.989 -52.955 -18.788  1.00 43.80           C  
ATOM   4609  N   ILE A 582     -34.566 -52.133 -17.790  1.00 38.80           N  
ATOM   4610  CA  ILE A 582     -35.709 -52.594 -17.003  1.00 37.11           C  
ATOM   4611  C   ILE A 582     -36.345 -53.727 -17.837  1.00 41.23           C  
ATOM   4612  O   ILE A 582     -36.148 -53.781 -19.056  1.00 39.38           O  
ATOM   4613  CB  ILE A 582     -36.702 -51.416 -16.723  1.00 40.78           C  
ATOM   4614  CG1 ILE A 582     -37.512 -51.630 -15.461  1.00 41.27           C  
ATOM   4615  CG2 ILE A 582     -37.639 -51.126 -17.878  1.00 42.59           C  
ATOM   4616  CD1 ILE A 582     -37.222 -50.620 -14.457  1.00 45.01           C  
ATOM   4617  N   LEU A 583     -37.095 -54.622 -17.188  1.00 38.77           N  
ATOM   4618  CA  LEU A 583     -37.785 -55.713 -17.846  1.00 37.54           C  
ATOM   4619  C   LEU A 583     -39.247 -55.731 -17.405  1.00 39.93           C  
ATOM   4620  O   LEU A 583     -39.551 -55.834 -16.222  1.00 37.76           O  
ATOM   4621  CB  LEU A 583     -37.109 -57.059 -17.512  1.00 37.87           C  
ATOM   4622  CG  LEU A 583     -37.835 -58.375 -17.942  1.00 40.93           C  
ATOM   4623  CD1 LEU A 583     -37.950 -58.508 -19.467  1.00 38.09           C  
ATOM   4624  CD2 LEU A 583     -37.168 -59.560 -17.330  1.00 42.04           C  
ATOM   4625  N   PHE A 584     -40.137 -55.617 -18.364  1.00 37.19           N  
ATOM   4626  CA  PHE A 584     -41.565 -55.718 -18.101  1.00 35.74           C  
ATOM   4627  C   PHE A 584     -41.910 -57.130 -18.588  1.00 37.13           C  
ATOM   4628  O   PHE A 584     -41.880 -57.382 -19.778  1.00 38.56           O  
ATOM   4629  CB  PHE A 584     -42.360 -54.651 -18.870  1.00 37.20           C  
ATOM   4630  CG  PHE A 584     -42.283 -53.303 -18.206  1.00 38.26           C  
ATOM   4631  CD1 PHE A 584     -43.138 -52.975 -17.155  1.00 39.83           C  
ATOM   4632  CD2 PHE A 584     -41.354 -52.354 -18.625  1.00 39.87           C  
ATOM   4633  CE1 PHE A 584     -43.068 -51.725 -16.537  1.00 39.86           C  
ATOM   4634  CE2 PHE A 584     -41.264 -51.118 -17.977  1.00 41.85           C  
ATOM   4635  CZ  PHE A 584     -42.119 -50.816 -16.939  1.00 38.69           C  
ATOM   4636  N   PRO A 585     -42.068 -58.105 -17.692  1.00 31.44           N  
ATOM   4637  CA  PRO A 585     -42.424 -59.459 -18.146  1.00 30.26           C  
ATOM   4638  C   PRO A 585     -43.890 -59.534 -18.586  1.00 35.29           C  
ATOM   4639  O   PRO A 585     -44.651 -58.608 -18.339  1.00 35.55           O  
ATOM   4640  CB  PRO A 585     -42.253 -60.313 -16.857  1.00 31.96           C  
ATOM   4641  CG  PRO A 585     -41.821 -59.425 -15.768  1.00 35.70           C  
ATOM   4642  CD  PRO A 585     -42.103 -58.008 -16.213  1.00 32.50           C  
ATOM   4643  N   ILE A 586     -44.287 -60.650 -19.210  1.00 35.03           N  
ATOM   4644  CA  ILE A 586     -45.687 -61.031 -19.500  1.00 35.14           C  
ATOM   4645  C   ILE A 586     -45.936 -62.449 -18.863  1.00 39.91           C  
ATOM   4646  O   ILE A 586     -45.020 -63.274 -18.827  1.00 41.13           O  
ATOM   4647  CB  ILE A 586     -46.142 -60.887 -20.990  1.00 38.68           C  
ATOM   4648  CG1 ILE A 586     -45.298 -61.768 -21.971  1.00 40.45           C  
ATOM   4649  CG2 ILE A 586     -46.243 -59.420 -21.442  1.00 37.27           C  
ATOM   4650  CD1 ILE A 586     -45.927 -61.889 -23.387  1.00 40.42           C  
ATOM   4651  N   LYS A 587     -47.132 -62.698 -18.339  1.00 36.78           N  
ATOM   4652  CA  LYS A 587     -47.522 -63.943 -17.638  1.00 37.74           C  
ATOM   4653  C   LYS A 587     -47.359 -65.181 -18.490  1.00 45.21           C  
ATOM   4654  O   LYS A 587     -46.846 -66.202 -18.005  1.00 45.61           O  
ATOM   4655  CB  LYS A 587     -49.009 -63.878 -17.180  1.00 39.18           C  
ATOM   4656  CG  LYS A 587     -49.233 -63.118 -15.908  1.00 48.82           C  
ATOM   4657  CD  LYS A 587     -50.720 -62.897 -15.669  1.00 52.94           C  
ATOM   4658  CE  LYS A 587     -50.973 -62.251 -14.313  1.00 54.53           C  
ATOM   4659  NZ  LYS A 587     -52.361 -62.540 -13.802  1.00 65.24           N1+
ATOM   4660  N   GLN A 588     -47.874 -65.118 -19.746  1.00 41.85           N  
ATOM   4661  CA  GLN A 588     -47.794 -66.234 -20.676  1.00 40.79           C  
ATOM   4662  C   GLN A 588     -46.930 -65.889 -21.888  1.00 44.87           C  
ATOM   4663  O   GLN A 588     -47.127 -64.832 -22.499  1.00 43.65           O  
ATOM   4664  CB  GLN A 588     -49.202 -66.672 -21.136  1.00 42.25           C  
ATOM   4665  CG  GLN A 588     -50.018 -67.392 -20.055  1.00 51.10           C  
ATOM   4666  CD  GLN A 588     -49.392 -68.680 -19.538  1.00 70.09           C  
ATOM   4667  OE1 GLN A 588     -49.383 -68.930 -18.330  1.00 67.19           O  
ATOM   4668  NE2 GLN A 588     -48.861 -69.535 -20.427  1.00 62.15           N  
ATOM   4669  N   PRO A 589     -45.956 -66.754 -22.239  1.00 42.91           N  
ATOM   4670  CA  PRO A 589     -45.149 -66.507 -23.453  1.00 42.63           C  
ATOM   4671  C   PRO A 589     -46.042 -66.453 -24.700  1.00 45.33           C  
ATOM   4672  O   PRO A 589     -47.067 -67.125 -24.762  1.00 46.10           O  
ATOM   4673  CB  PRO A 589     -44.214 -67.720 -23.509  1.00 45.08           C  
ATOM   4674  CG  PRO A 589     -44.171 -68.244 -22.080  1.00 49.36           C  
ATOM   4675  CD  PRO A 589     -45.578 -68.032 -21.593  1.00 44.60           C  
ATOM   4676  N   ILE A 590     -45.691 -65.625 -25.672  1.00 40.10           N  
ATOM   4677  CA  ILE A 590     -46.518 -65.502 -26.868  1.00 39.88           C  
ATOM   4678  C   ILE A 590     -45.719 -65.909 -28.105  1.00 45.24           C  
ATOM   4679  O   ILE A 590     -44.651 -65.340 -28.362  1.00 46.05           O  
ATOM   4680  CB  ILE A 590     -47.149 -64.062 -26.985  1.00 42.15           C  
ATOM   4681  CG1 ILE A 590     -48.211 -63.808 -25.902  1.00 40.86           C  
ATOM   4682  CG2 ILE A 590     -47.716 -63.786 -28.395  1.00 41.99           C  
ATOM   4683  CD1 ILE A 590     -48.695 -62.323 -25.800  1.00 40.55           C  
ATOM   4684  N   THR A 591     -46.257 -66.849 -28.896  1.00 41.72           N  
ATOM   4685  CA  THR A 591     -45.625 -67.290 -30.155  1.00 42.00           C  
ATOM   4686  C   THR A 591     -45.711 -66.196 -31.213  1.00 44.42           C  
ATOM   4687  O   THR A 591     -46.783 -65.636 -31.432  1.00 42.94           O  
ATOM   4688  CB  THR A 591     -46.254 -68.614 -30.637  1.00 49.65           C  
ATOM   4689  OG1 THR A 591     -45.878 -69.621 -29.711  1.00 54.05           O  
ATOM   4690  CG2 THR A 591     -45.795 -69.036 -32.053  1.00 46.98           C  
ATOM   4691  N   VAL A 592     -44.579 -65.904 -31.875  1.00 42.56           N  
ATOM   4692  CA  VAL A 592     -44.530 -64.920 -32.969  1.00 42.26           C  
ATOM   4693  C   VAL A 592     -43.849 -65.557 -34.199  1.00 45.71           C  
ATOM   4694  O   VAL A 592     -42.737 -66.075 -34.098  1.00 45.31           O  
ATOM   4695  CB  VAL A 592     -43.872 -63.582 -32.571  1.00 46.11           C  
ATOM   4696  CG1 VAL A 592     -44.059 -62.514 -33.665  1.00 45.88           C  
ATOM   4697  CG2 VAL A 592     -44.374 -63.071 -31.210  1.00 45.28           C  
ATOM   4698  N   ARG A 593     -44.555 -65.553 -35.330  1.00 42.47           N  
ATOM   4699  CA  ARG A 593     -44.113 -66.026 -36.644  1.00 43.75           C  
ATOM   4700  C   ARG A 593     -43.411 -64.876 -37.360  1.00 49.89           C  
ATOM   4701  O   ARG A 593     -43.768 -63.707 -37.140  1.00 48.59           O  
ATOM   4702  CB  ARG A 593     -45.319 -66.423 -37.509  1.00 43.39           C  
ATOM   4703  CG  ARG A 593     -45.975 -67.737 -37.159  1.00 56.46           C  
ATOM   4704  CD  ARG A 593     -47.071 -67.961 -38.187  1.00 90.11           C  
ATOM   4705  NE  ARG A 593     -48.027 -68.995 -37.788  1.00117.10           N  
ATOM   4706  CZ  ARG A 593     -48.957 -69.508 -38.591  1.00138.38           C  
ATOM   4707  NH1 ARG A 593     -49.056 -69.099 -39.853  1.00122.64           N1+
ATOM   4708  NH2 ARG A 593     -49.784 -70.446 -38.144  1.00129.66           N  
ATOM   4709  N   GLU A 594     -42.451 -65.201 -38.263  1.00 47.45           N  
ATOM   4710  CA  GLU A 594     -41.751 -64.165 -39.027  1.00 47.86           C  
ATOM   4711  C   GLU A 594     -42.734 -63.339 -39.855  1.00 50.06           C  
ATOM   4712  O   GLU A 594     -43.687 -63.873 -40.430  1.00 48.52           O  
ATOM   4713  CB  GLU A 594     -40.584 -64.715 -39.886  1.00 49.41           C  
ATOM   4714  CG  GLU A 594     -40.949 -65.879 -40.792  1.00 63.07           C  
ATOM   4715  CD  GLU A 594     -41.018 -65.597 -42.281  1.00 88.93           C  
ATOM   4716  OE1 GLU A 594     -41.413 -64.470 -42.665  1.00 73.84           O  
ATOM   4717  OE2 GLU A 594     -40.714 -66.527 -43.065  1.00 84.43           O1-
ATOM   4718  N   GLY A 595     -42.517 -62.041 -39.854  1.00 46.84           N  
ATOM   4719  CA  GLY A 595     -43.357 -61.110 -40.599  1.00 47.26           C  
ATOM   4720  C   GLY A 595     -44.524 -60.564 -39.808  1.00 51.13           C  
ATOM   4721  O   GLY A 595     -45.161 -59.616 -40.258  1.00 52.57           O  
ATOM   4722  N   GLN A 596     -44.827 -61.154 -38.634  1.00 46.37           N  
ATOM   4723  CA  GLN A 596     -45.902 -60.657 -37.779  1.00 45.86           C  
ATOM   4724  C   GLN A 596     -45.469 -59.401 -37.019  1.00 50.28           C  
ATOM   4725  O   GLN A 596     -44.285 -59.154 -36.808  1.00 50.40           O  
ATOM   4726  CB  GLN A 596     -46.376 -61.733 -36.790  1.00 46.51           C  
ATOM   4727  CG  GLN A 596     -47.385 -62.721 -37.382  1.00 42.94           C  
ATOM   4728  CD  GLN A 596     -47.861 -63.718 -36.357  1.00 57.38           C  
ATOM   4729  OE1 GLN A 596     -47.113 -64.149 -35.474  1.00 57.31           O  
ATOM   4730  NE2 GLN A 596     -49.103 -64.145 -36.469  1.00 47.30           N  
ATOM   4731  N   THR A 597     -46.441 -58.617 -36.603  1.00 47.55           N  
ATOM   4732  CA  THR A 597     -46.184 -57.424 -35.826  1.00 47.31           C  
ATOM   4733  C   THR A 597     -46.554 -57.698 -34.386  1.00 50.01           C  
ATOM   4734  O   THR A 597     -47.610 -58.286 -34.145  1.00 49.55           O  
ATOM   4735  CB  THR A 597     -46.992 -56.257 -36.401  1.00 50.44           C  
ATOM   4736  OG1 THR A 597     -46.543 -56.037 -37.727  1.00 51.20           O  
ATOM   4737  CG2 THR A 597     -46.821 -54.985 -35.616  1.00 46.56           C  
ATOM   4738  N   ILE A 598     -45.681 -57.284 -33.431  1.00 45.15           N  
ATOM   4739  CA  ILE A 598     -46.000 -57.315 -31.995  1.00 43.18           C  
ATOM   4740  C   ILE A 598     -46.585 -55.948 -31.681  1.00 46.78           C  
ATOM   4741  O   ILE A 598     -45.953 -54.928 -31.963  1.00 46.12           O  
ATOM   4742  CB  ILE A 598     -44.822 -57.645 -31.046  1.00 45.14           C  
ATOM   4743  CG1 ILE A 598     -44.296 -59.073 -31.310  1.00 43.89           C  
ATOM   4744  CG2 ILE A 598     -45.219 -57.422 -29.550  1.00 45.23           C  
ATOM   4745  CD1 ILE A 598     -43.042 -59.483 -30.559  1.00 45.92           C  
ATOM   4746  N   CYS A 599     -47.806 -55.922 -31.163  1.00 44.22           N  
ATOM   4747  CA  CYS A 599     -48.434 -54.677 -30.742  1.00 44.54           C  
ATOM   4748  C   CYS A 599     -48.571 -54.679 -29.213  1.00 44.72           C  
ATOM   4749  O   CYS A 599     -49.155 -55.601 -28.638  1.00 41.23           O  
ATOM   4750  CB  CYS A 599     -49.774 -54.450 -31.428  1.00 46.77           C  
ATOM   4751  SG  CYS A 599     -50.583 -52.906 -30.943  1.00 52.40           S  
ATOM   4752  N   VAL A 600     -47.972 -53.664 -28.564  1.00 41.43           N  
ATOM   4753  CA  VAL A 600     -47.993 -53.510 -27.121  1.00 40.69           C  
ATOM   4754  C   VAL A 600     -48.597 -52.163 -26.745  1.00 45.32           C  
ATOM   4755  O   VAL A 600     -48.476 -51.186 -27.485  1.00 45.21           O  
ATOM   4756  CB  VAL A 600     -46.613 -53.759 -26.456  1.00 44.13           C  
ATOM   4757  CG1 VAL A 600     -45.685 -52.563 -26.640  1.00 45.04           C  
ATOM   4758  CG2 VAL A 600     -46.770 -54.091 -24.969  1.00 43.26           C  
ATOM   4759  N   ARG A 601     -49.274 -52.143 -25.603  1.00 42.12           N  
ATOM   4760  CA  ARG A 601     -49.928 -50.968 -25.042  1.00 42.64           C  
ATOM   4761  C   ARG A 601     -49.347 -50.738 -23.665  1.00 43.29           C  
ATOM   4762  O   ARG A 601     -49.224 -51.685 -22.906  1.00 43.81           O  
ATOM   4763  CB  ARG A 601     -51.445 -51.203 -24.921  1.00 45.44           C  
ATOM   4764  CG  ARG A 601     -52.058 -51.915 -26.117  1.00 54.14           C  
ATOM   4765  CD  ARG A 601     -52.613 -50.979 -27.163  1.00 48.68           C  
ATOM   4766  NE  ARG A 601     -53.185 -51.731 -28.287  1.00 45.18           N  
ATOM   4767  CZ  ARG A 601     -54.119 -51.259 -29.106  1.00 54.86           C  
ATOM   4768  NH1 ARG A 601     -54.620 -50.043 -28.926  1.00 44.99           N1+
ATOM   4769  NH2 ARG A 601     -54.578 -52.008 -30.093  1.00 53.65           N  
ATOM   4770  N   PHE A 602     -48.958 -49.515 -23.356  1.00 38.12           N  
ATOM   4771  CA  PHE A 602     -48.448 -49.188 -22.046  1.00 38.69           C  
ATOM   4772  C   PHE A 602     -49.201 -48.018 -21.510  1.00 42.34           C  
ATOM   4773  O   PHE A 602     -49.408 -47.054 -22.249  1.00 42.55           O  
ATOM   4774  CB  PHE A 602     -46.927 -48.870 -22.071  1.00 40.90           C  
ATOM   4775  CG  PHE A 602     -46.035 -50.022 -21.644  1.00 41.36           C  
ATOM   4776  CD1 PHE A 602     -45.863 -51.135 -22.469  1.00 44.75           C  
ATOM   4777  CD2 PHE A 602     -45.408 -50.012 -20.405  1.00 42.36           C  
ATOM   4778  CE1 PHE A 602     -45.037 -52.201 -22.076  1.00 45.04           C  
ATOM   4779  CE2 PHE A 602     -44.615 -51.087 -19.996  1.00 44.74           C  
ATOM   4780  CZ  PHE A 602     -44.414 -52.163 -20.841  1.00 43.43           C  
ATOM   4781  N   TRP A 603     -49.594 -48.080 -20.213  1.00 38.03           N  
ATOM   4782  CA  TRP A 603     -50.208 -46.942 -19.536  1.00 38.95           C  
ATOM   4783  C   TRP A 603     -49.338 -46.492 -18.379  1.00 41.41           C  
ATOM   4784  O   TRP A 603     -48.726 -47.313 -17.726  1.00 40.18           O  
ATOM   4785  CB  TRP A 603     -51.631 -47.233 -19.011  1.00 37.77           C  
ATOM   4786  CG  TRP A 603     -52.654 -47.618 -20.039  1.00 39.25           C  
ATOM   4787  CD1 TRP A 603     -53.688 -46.852 -20.500  1.00 42.63           C  
ATOM   4788  CD2 TRP A 603     -52.835 -48.922 -20.613  1.00 39.13           C  
ATOM   4789  NE1 TRP A 603     -54.503 -47.599 -21.323  1.00 42.03           N  
ATOM   4790  CE2 TRP A 603     -53.972 -48.858 -21.451  1.00 42.22           C  
ATOM   4791  CE3 TRP A 603     -52.125 -50.143 -20.522  1.00 39.31           C  
ATOM   4792  CZ2 TRP A 603     -54.428 -49.962 -22.165  1.00 40.41           C  
ATOM   4793  CZ3 TRP A 603     -52.577 -51.229 -21.240  1.00 38.97           C  
ATOM   4794  CH2 TRP A 603     -53.730 -51.141 -22.026  1.00 39.93           C  
ATOM   4795  N   ARG A 604     -49.289 -45.188 -18.114  1.00 40.66           N  
ATOM   4796  CA  ARG A 604     -48.633 -44.658 -16.916  1.00 40.44           C  
ATOM   4797  C   ARG A 604     -49.820 -44.118 -16.128  1.00 42.68           C  
ATOM   4798  O   ARG A 604     -50.498 -43.227 -16.622  1.00 40.96           O  
ATOM   4799  CB  ARG A 604     -47.610 -43.550 -17.210  1.00 38.01           C  
ATOM   4800  CG  ARG A 604     -46.835 -43.149 -15.952  1.00 38.31           C  
ATOM   4801  CD  ARG A 604     -45.895 -42.012 -16.301  1.00 44.97           C  
ATOM   4802  NE  ARG A 604     -44.881 -41.720 -15.278  1.00 41.74           N  
ATOM   4803  CZ  ARG A 604     -45.027 -40.829 -14.307  1.00 50.12           C  
ATOM   4804  NH1 ARG A 604     -46.185 -40.209 -14.135  1.00 41.29           N1+
ATOM   4805  NH2 ARG A 604     -44.035 -40.593 -13.462  1.00 37.30           N  
ATOM   4806  N   CYS A 605     -50.129 -44.732 -14.971  1.00 39.80           N  
ATOM   4807  CA  CYS A 605     -51.283 -44.363 -14.164  1.00 41.27           C  
ATOM   4808  C   CYS A 605     -50.904 -43.780 -12.832  1.00 44.45           C  
ATOM   4809  O   CYS A 605     -49.758 -43.890 -12.399  1.00 42.18           O  
ATOM   4810  CB  CYS A 605     -52.242 -45.538 -13.999  1.00 42.77           C  
ATOM   4811  SG  CYS A 605     -52.573 -46.460 -15.520  1.00 47.76           S  
ATOM   4812  N   SER A 606     -51.873 -43.134 -12.187  1.00 42.75           N  
ATOM   4813  CA  SER A 606     -51.661 -42.551 -10.884  1.00 44.14           C  
ATOM   4814  C   SER A 606     -52.940 -42.151 -10.193  1.00 51.52           C  
ATOM   4815  O   SER A 606     -54.002 -42.072 -10.804  1.00 51.93           O  
ATOM   4816  CB  SER A 606     -50.739 -41.330 -10.973  1.00 46.58           C  
ATOM   4817  OG  SER A 606     -51.289 -40.297 -11.770  1.00 52.58           O  
ATOM   4818  N   ASN A 607     -52.797 -41.899  -8.892  1.00 49.57           N  
ATOM   4819  CA  ASN A 607     -53.739 -41.297  -7.971  1.00 49.90           C  
ATOM   4820  C   ASN A 607     -52.852 -40.352  -7.148  1.00 55.76           C  
ATOM   4821  O   ASN A 607     -51.709 -40.103  -7.559  1.00 55.13           O  
ATOM   4822  CB  ASN A 607     -54.520 -42.330  -7.141  1.00 47.20           C  
ATOM   4823  CG  ASN A 607     -53.728 -43.259  -6.270  1.00 58.60           C  
ATOM   4824  OD1 ASN A 607     -52.656 -42.951  -5.748  1.00 54.01           O  
ATOM   4825  ND2 ASN A 607     -54.317 -44.390  -6.000  1.00 51.44           N  
ATOM   4826  N   SER A 608     -53.355 -39.801  -6.037  1.00 54.05           N  
ATOM   4827  CA  SER A 608     -52.587 -38.839  -5.229  1.00 54.47           C  
ATOM   4828  C   SER A 608     -51.503 -39.506  -4.370  1.00 56.93           C  
ATOM   4829  O   SER A 608     -50.647 -38.811  -3.822  1.00 56.80           O  
ATOM   4830  CB  SER A 608     -53.531 -38.033  -4.333  1.00 57.99           C  
ATOM   4831  OG  SER A 608     -54.280 -38.900  -3.494  1.00 63.12           O  
ATOM   4832  N   LYS A 609     -51.543 -40.837  -4.255  1.00 52.12           N  
ATOM   4833  CA  LYS A 609     -50.648 -41.593  -3.380  1.00 50.97           C  
ATOM   4834  C   LYS A 609     -49.578 -42.412  -4.091  1.00 52.25           C  
ATOM   4835  O   LYS A 609     -48.505 -42.641  -3.523  1.00 50.06           O  
ATOM   4836  CB  LYS A 609     -51.493 -42.543  -2.515  1.00 52.68           C  
ATOM   4837  CG  LYS A 609     -52.459 -41.848  -1.559  1.00 67.46           C  
ATOM   4838  CD  LYS A 609     -53.455 -42.880  -1.038  1.00 82.07           C  
ATOM   4839  CE  LYS A 609     -54.097 -42.526   0.288  1.00 85.89           C  
ATOM   4840  NZ  LYS A 609     -54.819 -43.690   0.887  1.00 82.48           N1+
ATOM   4841  N   LYS A 610     -49.913 -42.929  -5.290  1.00 47.73           N  
ATOM   4842  CA  LYS A 610     -49.105 -43.870  -6.058  1.00 44.78           C  
ATOM   4843  C   LYS A 610     -49.122 -43.607  -7.577  1.00 45.73           C  
ATOM   4844  O   LYS A 610     -50.098 -43.097  -8.137  1.00 45.26           O  
ATOM   4845  CB  LYS A 610     -49.663 -45.301  -5.833  1.00 45.61           C  
ATOM   4846  CG  LYS A 610     -49.596 -45.880  -4.419  1.00 61.00           C  
ATOM   4847  CD  LYS A 610     -48.161 -46.138  -3.952  1.00 76.23           C  
ATOM   4848  CE  LYS A 610     -48.040 -46.859  -2.628  1.00 78.39           C  
ATOM   4849  NZ  LYS A 610     -46.693 -47.486  -2.502  1.00 84.15           N1+
ATOM   4850  N   VAL A 611     -48.053 -44.043  -8.239  1.00 40.27           N  
ATOM   4851  CA  VAL A 611     -47.883 -44.059  -9.697  1.00 38.32           C  
ATOM   4852  C   VAL A 611     -47.591 -45.529 -10.050  1.00 41.37           C  
ATOM   4853  O   VAL A 611     -46.975 -46.242  -9.254  1.00 40.34           O  
ATOM   4854  CB  VAL A 611     -46.766 -43.072 -10.172  1.00 40.99           C  
ATOM   4855  CG1 VAL A 611     -46.452 -43.226 -11.666  1.00 40.40           C  
ATOM   4856  CG2 VAL A 611     -47.156 -41.626  -9.877  1.00 40.98           C  
ATOM   4857  N   TRP A 612     -48.052 -45.998 -11.208  1.00 39.61           N  
ATOM   4858  CA  TRP A 612     -47.765 -47.375 -11.673  1.00 37.92           C  
ATOM   4859  C   TRP A 612     -47.911 -47.449 -13.183  1.00 40.32           C  
ATOM   4860  O   TRP A 612     -48.434 -46.527 -13.786  1.00 39.57           O  
ATOM   4861  CB  TRP A 612     -48.672 -48.428 -10.992  1.00 34.68           C  
ATOM   4862  CG  TRP A 612     -50.128 -48.260 -11.325  1.00 34.73           C  
ATOM   4863  CD1 TRP A 612     -50.824 -48.914 -12.300  1.00 37.36           C  
ATOM   4864  CD2 TRP A 612     -51.069 -47.396 -10.666  1.00 34.33           C  
ATOM   4865  NE1 TRP A 612     -52.142 -48.513 -12.289  1.00 37.22           N  
ATOM   4866  CE2 TRP A 612     -52.329 -47.609 -11.274  1.00 37.99           C  
ATOM   4867  CE3 TRP A 612     -50.994 -46.541  -9.558  1.00 36.06           C  
ATOM   4868  CZ2 TRP A 612     -53.481 -46.932 -10.869  1.00 37.09           C  
ATOM   4869  CZ3 TRP A 612     -52.147 -45.861  -9.151  1.00 37.67           C  
ATOM   4870  CH2 TRP A 612     -53.375 -46.084  -9.785  1.00 38.18           C  
ATOM   4871  N   TYR A 613     -47.447 -48.552 -13.763  1.00 35.89           N  
ATOM   4872  CA  TYR A 613     -47.586 -48.890 -15.155  1.00 35.36           C  
ATOM   4873  C   TYR A 613     -48.563 -50.045 -15.281  1.00 39.94           C  
ATOM   4874  O   TYR A 613     -48.629 -50.913 -14.414  1.00 38.80           O  
ATOM   4875  CB  TYR A 613     -46.246 -49.332 -15.753  1.00 35.51           C  
ATOM   4876  CG  TYR A 613     -45.184 -48.272 -15.665  1.00 38.82           C  
ATOM   4877  CD1 TYR A 613     -45.211 -47.159 -16.504  1.00 40.58           C  
ATOM   4878  CD2 TYR A 613     -44.170 -48.350 -14.709  1.00 40.31           C  
ATOM   4879  CE1 TYR A 613     -44.266 -46.138 -16.383  1.00 40.41           C  
ATOM   4880  CE2 TYR A 613     -43.202 -47.351 -14.600  1.00 41.73           C  
ATOM   4881  CZ  TYR A 613     -43.249 -46.253 -15.451  1.00 47.80           C  
ATOM   4882  OH  TYR A 613     -42.310 -45.262 -15.347  1.00 46.69           O  
ATOM   4883  N   GLU A 614     -49.302 -50.059 -16.375  1.00 38.60           N  
ATOM   4884  CA  GLU A 614     -50.144 -51.185 -16.782  1.00 39.05           C  
ATOM   4885  C   GLU A 614     -49.751 -51.479 -18.217  1.00 41.55           C  
ATOM   4886  O   GLU A 614     -49.353 -50.569 -18.926  1.00 42.31           O  
ATOM   4887  CB  GLU A 614     -51.639 -50.891 -16.649  1.00 40.50           C  
ATOM   4888  CG  GLU A 614     -52.037 -50.463 -15.247  1.00 41.85           C  
ATOM   4889  CD  GLU A 614     -53.526 -50.231 -15.084  1.00 51.64           C  
ATOM   4890  OE1 GLU A 614     -54.295 -50.689 -15.956  1.00 44.85           O  
ATOM   4891  OE2 GLU A 614     -53.931 -49.605 -14.081  1.00 44.87           O1-
ATOM   4892  N   TRP A 615     -49.747 -52.736 -18.619  1.00 37.60           N  
ATOM   4893  CA  TRP A 615     -49.341 -53.062 -19.980  1.00 37.27           C  
ATOM   4894  C   TRP A 615     -50.072 -54.242 -20.512  1.00 41.48           C  
ATOM   4895  O   TRP A 615     -50.654 -54.967 -19.733  1.00 42.98           O  
ATOM   4896  CB  TRP A 615     -47.801 -53.186 -20.125  1.00 35.23           C  
ATOM   4897  CG  TRP A 615     -47.170 -54.275 -19.305  1.00 35.44           C  
ATOM   4898  CD1 TRP A 615     -46.844 -55.527 -19.734  1.00 37.63           C  
ATOM   4899  CD2 TRP A 615     -46.765 -54.203 -17.923  1.00 35.16           C  
ATOM   4900  NE1 TRP A 615     -46.309 -56.261 -18.698  1.00 36.31           N  
ATOM   4901  CE2 TRP A 615     -46.231 -55.471 -17.578  1.00 37.70           C  
ATOM   4902  CE3 TRP A 615     -46.829 -53.195 -16.928  1.00 36.97           C  
ATOM   4903  CZ2 TRP A 615     -45.760 -55.767 -16.285  1.00 35.87           C  
ATOM   4904  CZ3 TRP A 615     -46.359 -53.490 -15.644  1.00 37.72           C  
ATOM   4905  CH2 TRP A 615     -45.772 -54.744 -15.356  1.00 37.49           C  
ATOM   4906  N   ALA A 616     -50.115 -54.405 -21.847  1.00 38.62           N  
ATOM   4907  CA  ALA A 616     -50.801 -55.517 -22.520  1.00 36.95           C  
ATOM   4908  C   ALA A 616     -50.300 -55.633 -23.939  1.00 39.73           C  
ATOM   4909  O   ALA A 616     -49.940 -54.626 -24.546  1.00 39.22           O  
ATOM   4910  CB  ALA A 616     -52.313 -55.283 -22.538  1.00 37.19           C  
ATOM   4911  N   VAL A 617     -50.306 -56.869 -24.469  1.00 35.30           N  
ATOM   4912  CA  VAL A 617     -49.999 -57.225 -25.853  1.00 34.64           C  
ATOM   4913  C   VAL A 617     -51.358 -57.404 -26.538  1.00 42.71           C  
ATOM   4914  O   VAL A 617     -52.241 -58.031 -25.964  1.00 41.85           O  
ATOM   4915  CB  VAL A 617     -49.119 -58.498 -25.927  1.00 35.59           C  
ATOM   4916  CG1 VAL A 617     -48.924 -58.968 -27.377  1.00 34.84           C  
ATOM   4917  CG2 VAL A 617     -47.768 -58.249 -25.252  1.00 34.22           C  
ATOM   4918  N   THR A 618     -51.556 -56.797 -27.726  1.00 42.38           N  
ATOM   4919  CA  THR A 618     -52.840 -56.878 -28.440  1.00 42.54           C  
ATOM   4920  C   THR A 618     -52.698 -57.547 -29.802  1.00 45.88           C  
ATOM   4921  O   THR A 618     -53.707 -57.768 -30.482  1.00 47.85           O  
ATOM   4922  CB  THR A 618     -53.509 -55.502 -28.539  1.00 49.53           C  
ATOM   4923  OG1 THR A 618     -52.598 -54.594 -29.153  1.00 49.99           O  
ATOM   4924  CG2 THR A 618     -53.961 -54.962 -27.193  1.00 46.98           C  
ATOM   4925  N   ALA A 619     -51.452 -57.864 -30.205  1.00 38.36           N  
ATOM   4926  CA  ALA A 619     -51.133 -58.530 -31.483  1.00 37.37           C  
ATOM   4927  C   ALA A 619     -49.761 -59.184 -31.365  1.00 41.41           C  
ATOM   4928  O   ALA A 619     -48.901 -58.597 -30.717  1.00 40.03           O  
ATOM   4929  CB  ALA A 619     -51.143 -57.511 -32.626  1.00 38.00           C  
ATOM   4930  N   PRO A 620     -49.506 -60.387 -31.912  1.00 42.44           N  
ATOM   4931  CA  PRO A 620     -50.387 -61.228 -32.749  1.00 45.07           C  
ATOM   4932  C   PRO A 620     -51.577 -61.824 -31.994  1.00 53.55           C  
ATOM   4933  O   PRO A 620     -52.577 -62.140 -32.621  1.00 56.59           O  
ATOM   4934  CB  PRO A 620     -49.416 -62.254 -33.365  1.00 45.22           C  
ATOM   4935  CG  PRO A 620     -48.335 -62.390 -32.364  1.00 47.61           C  
ATOM   4936  CD  PRO A 620     -48.169 -61.001 -31.776  1.00 43.59           C  
ATOM   4937  N   VAL A 621     -51.487 -61.924 -30.660  1.00 49.92           N  
ATOM   4938  CA  VAL A 621     -52.572 -62.354 -29.754  1.00 49.73           C
[truncated: 17,647 more chars]
